# Supplementary material for: 2-(4-Bromo­phen­yl)-N-(2-methoxy­phen­yl)acetamide
Source: Acta Crystallogr Sect E Struct Rep Online. 2009 Dec 9;66(Pt 1):o67. doi: 10.1107/S1600536809051812 (PMC2980165; doi:10.1107/S1600536809051812)
Supplement: Supplementary file 2 [file e-66-00o67-Isup2.hkl]

# 
# h,k,l, Fc-squared, Fo-squared, sigma(Fo-squared) and status flag 
# 
data_I
_shelx_title ' P-1 in P-1' 
_shelx_refln_list_code          4 
_shelx_F_calc_maximum      126.27 
_exptl_crystal_F_000       324.00 
_reflns_d_resolution_high  0.8107 
 
loop_ 
 _symmetry_equiv_pos_as_xyz 
 'x, y, z' 
 '-x, -y, -z' 
 
_cell_length_a     4.8507 
_cell_length_b    12.0833 
_cell_length_c    12.2651 
_cell_angle_alpha  74.609 
_cell_angle_beta   87.475 
_cell_angle_gamma  85.179 
 
_shelx_F_squared_multiplier     1.000 
 
loop_ 
 _refln_index_h 
 _refln_index_k 
 _refln_index_l 
 _refln_F_squared_calc 
 _refln_F_squared_meas 
 _refln_F_squared_sigma 
 _refln_observed_status 
   1   0   0     2685.50     2616.54     60.54 o 
   2   0   0      771.97      758.77     23.14 o 
   3   0   0      135.62      130.81      8.72 o 
   4   0   0        7.75        2.44     14.98 o 
   5   0   0       11.21       13.31     17.27 o 
  -5   1   0        2.75       -8.32     16.64 o 
  -4   1   0        3.19        2.69     13.95 o 
  -3   1   0     1235.18     1258.50     24.28 o 
  -2   1   0     1437.32     1413.77     24.60 o 
  -1   1   0       33.33       42.59      3.02 o 
   0   1   0      415.66      422.65     10.46 o 
   1   1   0     3101.56     3223.81     73.06 o 
   2   1   0       30.89       35.97      6.81 o 
   3   1   0      594.22      632.46     23.30 o 
   4   1   0      451.31      453.23     14.53 o 
   5   1   0      122.67      118.06     21.71 o 
  -5   2   0        1.70        9.98     18.22 o 
  -4   2   0      221.97      229.94     19.81 o 
  -3   2   0      775.57      714.87     26.62 o 
  -2   2   0      125.37      112.02      4.83 o 
  -1   2   0     3049.78     3304.30     52.40 o 
   0   2   0      344.66      319.01      8.72 o 
   2   2   0     1152.30     1111.94     20.32 o 
   3   2   0       36.73       44.35      7.45 o 
   4   2   0      208.35      226.26      8.96 o 
   5   2   0        3.45        3.33     12.04 o 
  -5   3   0       14.82       20.60     19.49 o 
  -4   3   0      515.64      522.33     27.57 o 
  -3   3   0       18.70       21.24     11.41 o 
  -2   3   0      118.24      119.42      7.77 o 
  -1   3   0     3362.39     3652.44     62.28 o 
   0   3   0     1315.06     1439.35     23.87 o 
   1   3   0     2287.22     2407.83     53.72 o 
   2   3   0      562.20      510.60     16.32 o 
   3   3   0       69.12      101.17     19.02 o 
   4   3   0      101.78      125.37     20.13 o 
   5   3   0       91.62       76.86     16.01 o 
  -5   4   0        0.73        0.16     20.44 o 
  -4   4   0       52.78       51.03     19.18 o 
  -3   4   0      839.41      876.67     32.01 o 
  -2   4   0     1242.47     1248.29     24.99 o 
  -1   4   0     2122.11     2336.36     66.16 o 
   0   4   0     3198.09     3379.09     70.76 o 
   1   4   0     1346.44     1324.67     32.80 o 
   2   4   0      561.87      559.09     18.22 o 
   3   4   0       53.76       63.39      9.51 o 
   4   4   0       76.75       75.12     12.99 o 
   5   4   0       88.80      119.17     18.54 o 
  -5   5   0       29.16       16.96     21.55 o 
  -4   5   0      129.34      150.23     24.40 o 
  -3   5   0     1053.68     1090.31     25.60 o 
  -2   5   0      675.32      695.03     17.52 o 
  -1   5   0       62.46       88.83      8.95 o 
   0   5   0        1.10        4.12      4.12 o 
   1   5   0       29.11       28.05      5.86 o 
   2   5   0      217.51      215.21     12.04 o 
   3   5   0      328.03      325.03     15.85 o 
   4   5   0       86.77      105.54     14.26 o 
   5   5   0        0.15       -7.05     14.10 o 
  -5   6   0       40.61       41.20     24.25 o 
  -4   6   0        6.69       25.20     19.81 o 
  -3   6   0      345.25      366.61     15.23 o 
  -2   6   0       40.04       56.42      7.73 o 
  -1   6   0      191.82      205.70     12.52 o 
   0   6   0       20.54       20.76      6.02 o 
   1   6   0     3552.12     3813.33     87.16 o 
   2   6   0      218.20      232.00     13.31 o 
   3   6   0      143.21      158.16     13.31 o 
   4   6   0        2.13       -5.31     10.62 o 
   5   6   0        7.40       -1.74     15.05 o 
  -4   7   0       22.45       67.19     22.03 o 
  -3   7   0        1.44       10.32      8.77 o 
  -2   7   0     1568.25     1573.72     32.72 o 
  -1   7   0     1403.13     1414.54     28.13 o 
   0   7   0      376.25      368.45     16.48 o 
   1   7   0      761.90      791.41     26.46 o 
   2   7   0      231.51      225.98     14.74 o 
   3   7   0      152.12      169.57     16.01 o 
   4   7   0      131.49      131.85     17.75 o 
   5   7   0        1.89       -7.69     15.37 o 
  -4   8   0       67.42      101.58     25.20 o 
  -3   8   0       27.26       42.15     10.47 o 
  -2   8   0      360.68      350.04     14.39 o 
  -1   8   0        2.17        1.24      5.78 o 
   0   8   0       28.58       14.42      7.61 o 
   1   8   0       24.79       29.95      8.72 o 
   2   8   0     1075.60     1049.72     34.39 o 
   3   8   0      506.04      437.70     22.19 o 
   4   8   0       88.29       70.68     16.16 o 
   5   8   0        1.44       19.65     16.96 o 
  -4   9   0        2.53       21.55     20.92 o 
  -3   9   0       26.38       18.32      9.84 o 
  -2   9   0       85.08      102.36     32.88 o 
  -1   9   0        5.81        0.56      5.98 o 
   0   9   0      374.90      390.79     20.44 o 
   1   9   0        4.53       -2.54      8.56 o 
   2   9   0        2.19       19.33     12.36 o 
   3   9   0        0.41       -5.94     11.89 o 
   4   9   0        0.68        8.56     15.21 o 
  -3  10   0        6.79       12.25      9.88 o 
  -2  10   0       24.19       31.20      9.32 o 
  -1  10   0      136.70      145.00     15.53 o 
   0  10   0      313.08      294.28     18.07 o 
   1  10   0      146.44      134.07     16.01 o 
   2  10   0      281.14      246.27     20.60 o 
   3  10   0        9.34        3.33     15.53 o 
   4  10   0        0.54       -8.16     16.32 o 
  -3  11   0       37.99       50.83     12.48 o 
  -2  11   0       99.75      108.24     16.48 o 
  -1  11   0      174.03      179.39     17.91 o 
   0  11   0       62.38       76.23     13.15 o 
   1  11   0       59.07       66.08     14.26 o 
   2  11   0        9.98       11.57     13.31 o 
   3  11   0        0.24       15.53     16.96 o 
   4  11   0        0.55       -9.67     19.33 o 
  -2  12   0       70.14       47.54     14.26 o 
  -1  12   0        0.06        2.38      9.98 o 
   0  12   0        6.37       -4.12      9.67 o 
   1  12   0       39.44       43.90     15.05 o 
   2  12   0       43.41       62.60     16.96 o 
   3  12   0        2.02        2.06     18.38 o 
  -2  13   0        2.62       13.15     12.99 o 
  -1  13   0      109.89      102.85     17.27 o 
   0  13   0       21.13        6.02     11.57 o 
   1  13   0       46.38       18.07     14.10 o 
   2  13   0        3.22       12.04     15.37 o 
   0  14   0        0.14       -1.27     11.89 o 
   1  14   0       39.09       45.01     15.85 o 
  -1 -14   1        4.59       -6.89     13.79 o 
   0 -14   1       21.87       26.31     13.95 o 
  -2 -13   1        2.59       -2.69     15.69 o 
  -1 -13   1       14.93       14.74     13.63 o 
   0 -13   1       38.20       14.58     12.68 o 
   1 -13   1       22.46       24.72     13.15 o 
  -3 -12   1       20.14       32.89     11.76 o 
  -2 -12   1        8.80       10.62     14.42 o 
  -1 -12   1       24.00       31.06     13.63 o 
   0 -12   1        5.31        7.29     10.93 o 
   1 -12   1       17.87        9.98     11.73 o 
   2 -12   1       44.89       19.81     13.63 o 
  -4 -11   1       19.17       24.69     17.83 o 
  -3 -11   1       26.53       32.76     11.57 o 
  -2 -11   1        0.08       -0.32     13.95 o 
  -1 -11   1        0.91       -4.99      9.98 o 
   0 -11   1        1.64       -4.75      9.51 o 
   1 -11   1        4.52       -2.38      9.98 o 
   2 -11   1       75.35       68.94     15.21 o 
   3 -11   1       38.35       31.72     17.99 o 
  -4 -10   1        3.45        4.60     10.99 o 
  -3 -10   1        6.35       19.18     16.16 o 
  -2 -10   1        2.09       -6.10     12.20 o 
  -1 -10   1       92.19      105.38     15.05 o 
   0 -10   1      175.67      174.16     15.21 o 
   1 -10   1      328.50      328.04     19.97 o 
   2 -10   1       76.42       85.04     11.53 o 
   3 -10   1        4.87        2.50     15.21 o 
  -4  -9   1       14.08       10.92     10.54 o 
  -3  -9   1       45.57       74.64     17.91 o 
  -2  -9   1      337.81      349.75     21.71 o 
  -1  -9   1      241.10      224.87     16.48 o 
   0  -9   1       66.05       80.98     12.04 o 
   1  -9   1       16.69       22.99      7.18 o 
   2  -9   1       30.39       38.47      9.06 o 
   3  -9   1      127.31      142.60     22.34 o 
   4  -9   1      214.29      191.91     29.63 o 
  -5  -8   1        0.66       -7.53     15.05 o 
  -4  -8   1       23.31       18.95      9.89 o 
  -3  -8   1       19.10       10.78     13.15 o 
  -2  -8   1        2.04        3.96      9.98 o 
  -1  -8   1       33.21       26.46      8.87 o 
   0  -8   1       19.50       12.84      7.61 o 
   1  -8   1      518.70      477.51     14.67 o 
   2  -8   1      438.69      416.15     15.69 o 
   3  -8   1      184.61      210.39     29.24 o 
   4  -8   1        4.00        1.72     11.97 o 
  -5  -7   1        0.35        3.01     15.21 o 
  -4  -7   1        9.31        9.01      9.47 o 
  -3  -7   1       39.62       18.86     12.04 o 
  -2  -7   1        0.89        2.38      9.35 o 
  -1  -7   1      201.27      181.45     13.31 o 
   0  -7   1      795.52      799.49     26.31 o 
   1  -7   1     1075.41     1007.88     22.40 o 
   2  -7   1      108.87      128.43     15.13 o 
   3  -7   1      112.53      120.97     12.50 o 
   4  -7   1       15.05       19.49     20.92 o 
  -5  -6   1        0.84       -7.05     14.10 o 
  -4  -6   1        0.17       -2.84      8.24 o 
  -3  -6   1        1.79        1.43      9.35 o 
  -2  -6   1      282.29      305.06     15.69 o 
  -1  -6   1      326.80      311.40     14.90 o 
   0  -6   1      533.26      550.68     16.24 o 
   1  -6   1       23.07       26.07      5.41 o 
   2  -6   1      130.32      161.94     10.47 o 
   3  -6   1      210.68      224.69     13.01 o 
   4  -6   1       95.21      137.87     23.77 o 
   5  -6   1       13.63       36.61     25.67 o 
  -5  -5   1       25.55       37.08     16.16 o 
  -4  -5   1        4.28        1.90     11.57 o 
  -3  -5   1      283.12      266.23     14.74 o 
  -2  -5   1      508.04      487.78     18.22 o 
  -1  -5   1      341.97      375.90     15.05 o 
   0  -5   1       84.26      100.51      5.48 o 
   1  -5   1      456.87      470.11     12.83 o 
   2  -5   1      512.68      529.85     15.44 o 
   3  -5   1      364.30      375.79     14.92 o 
   4  -5   1      148.16      151.98     23.77 o 
   5  -5   1       27.86       12.20     23.14 o 
  -5  -4   1       16.20       -0.48     13.95 o 
  -4  -4   1        8.68       -1.43     11.09 o 
  -3  -4   1       32.37       21.39      8.08 o 
  -2  -4   1       29.43       44.69      7.13 o 
  -1  -4   1      115.64       96.35      7.61 o 
   0  -4   1     4302.38     4426.78     70.76 o 
   1  -4   1     1220.37     1239.27     23.75 o 
   2  -4   1      473.97      431.80     13.06 o 
   3  -4   1        9.31       -1.74     11.57 o 
   4  -4   1        5.75       -3.64     15.37 o 
   5  -4   1        2.13        2.06     20.44 o 
  -5  -3   1        3.54       -6.50     12.99 o 
  -4  -3   1       13.22       -4.99      9.98 o 
  -3  -3   1       96.33      126.44      6.50 o 
  -2  -3   1      764.06      707.90     20.13 o 
  -1  -3   1     3400.57     3229.20     70.68 o 
   0  -3   1     1063.16     1114.70     27.57 o 
   1  -3   1      416.99      412.57     10.47 o 
   2  -3   1      268.35      284.58     10.06 o 
   3  -3   1        2.20       -4.75      9.51 o 
   4  -3   1        8.10        7.92     14.90 o 
   5  -3   1       81.16       77.18     22.66 o 
  -5  -2   1        0.32        6.18     12.68 o 
  -4  -2   1      152.16      170.90     10.60 o 
  -3  -2   1     1079.87     1048.09     17.42 o 
  -2  -2   1      192.53      160.18      6.89 o 
  -1  -2   1     1010.67      996.79     23.77 o 
   0  -2   1      117.03      122.35      9.67 o 
   1  -2   1      386.20      389.36     11.25 o 
   2  -2   1     2039.55     2094.69     54.36 o 
   3  -2   1      850.70      933.25     32.17 o 
   4  -2   1      252.30      253.56     19.49 o 
   5  -2   1       51.84       37.40     20.60 o 
  -5  -1   1        2.56       -4.51      9.03 o 
  -4  -1   1       76.44       71.97     15.69 o 
  -3  -1   1       15.78       29.20      4.58 o 
  -2  -1   1        0.06       -1.54      3.09 o 
  -1  -1   1     1727.45     1563.62     85.58 o 
   0  -1   1     3223.70     3403.22     47.21 o 
   1  -1   1     1559.07     1639.69     56.73 o 
   2  -1   1     1461.41     1509.61     40.73 o 
   3  -1   1       57.57       68.99      9.27 o 
   4  -1   1      149.25      148.33     20.13 o 
   5  -1   1        5.82        1.58     17.75 o 
  -5   0   1       19.35        5.86     17.59 o 
  -4   0   1       48.30       28.47     11.73 o 
  -3   0   1      153.56      175.75      8.22 o 
  -2   0   1      751.37      669.96     13.97 o 
  -1   0   1     1551.64     1634.33     32.80 o 
   0   0   1       43.25       43.42      2.54 o 
   1   0   1      648.24      669.55     18.38 o 
   2   0   1        1.96       -2.69      5.39 o 
   3   0   1       29.93       36.29     10.78 o 
   4   0   1      215.72      194.00     10.23 o 
   5   0   1       60.32       56.42     19.65 o 
  -5   1   1        4.07       -8.24     16.48 o 
  -4   1   1      237.85      251.23     24.40 o 
  -3   1   1      363.73      406.87     11.88 o 
  -2   1   1      825.72      795.54     15.78 o 
  -1   1   1      244.15      252.29      9.83 o 
   0   1   1       27.04       49.60      2.69 o 
   1   1   1      197.17      169.57      6.97 o 
   2   1   1      814.92      796.33     23.30 o 
   3   1   1      498.63      475.58     19.49 o 
   4   1   1      196.09      211.43     10.77 o 
   5   1   1        6.46        3.96     16.32 o 
  -5   2   1       64.83       21.24     20.76 o 
  -4   2   1      151.50      135.81     20.13 o 
  -3   2   1      119.43      118.96     30.51 o 
  -2   2   1      162.01      180.89      6.38 o 
  -1   2   1      148.30      141.83      5.55 o 
   0   2   1       11.43       15.05      2.54 o 
   1   2   1     2723.15     2798.73     44.12 o 
   2   2   1      233.28      203.08      8.95 o 
   3   2   1      290.59      293.81     15.37 o 
   4   2   1        6.39       -3.72      7.45 o 
   5   2   1       14.33       10.14     12.52 o 
  -5   3   1        8.05        1.27     19.33 o 
  -4   3   1        0.46       -7.13     14.26 o 
  -3   3   1       13.31       12.52      5.01 o 
  -2   3   1      958.74      946.97     18.65 o 
  -1   3   1     1900.26     2029.12    103.32 o 
   0   3   1     2797.57     3121.79     48.87 o 
   1   3   1     1249.86     1229.91     29.79 o 
   2   3   1      714.80      739.55     15.13 o 
   3   3   1      160.32      176.67      8.40 o 
   4   3   1       83.65       80.04     21.63 o 
   5   3   1        1.19        0.63     13.47 o 
  -5   4   1       68.71       21.87     23.14 o 
  -4   4   1      188.19      217.11     20.13 o 
  -3   4   1      486.85      493.33     22.98 o 
  -2   4   1     1015.61      990.44     20.78 o 
  -1   4   1      200.73      199.98      7.16 o 
   0   4   1     1311.99     1517.62     25.88 o 
   1   4   1       43.42       48.97      5.55 o 
   2   4   1      581.37      545.62     18.22 o 
   3   4   1      625.44      618.46     32.25 o 
   4   4   1       65.16       62.12     12.84 o 
   5   4   1        2.49       -6.10     12.20 o 
  -5   5   1       16.44      -11.01     22.03 o 
  -4   5   1        6.24       -6.66     16.48 o 
  -3   5   1      107.01      145.90     14.50 o 
  -2   5   1       37.48       44.45     12.20 o 
  -1   5   1       67.20       90.06      6.41 o 
   0   5   1     1124.43     1237.98     30.90 o 
   1   5   1     1483.50     1443.69     36.29 o 
   2   5   1      294.79      267.19     12.99 o 
   3   5   1      179.83      173.05     12.84 o 
   4   5   1       13.13       27.10     11.89 o 
   5   5   1       43.32       84.78     17.59 o 
  -5   6   1       31.97       16.96     24.25 o 
  -4   6   1       10.28       36.29     20.44 o 
  -3   6   1        8.54       16.07      7.92 o 
  -2   6   1      280.67      263.13     10.97 o 
  -1   6   1      768.29      773.63     17.65 o 
   0   6   1     1597.45     1692.25     29.81 o 
   1   6   1      376.80      399.03     16.01 o 
   2   6   1      356.76      373.84     16.48 o 
   3   6   1       65.18       63.55     11.09 o 
   4   6   1        2.99       -0.48     11.57 o 
  -4   7   1       11.29        6.18     19.33 o 
  -3   7   1      114.24      136.31     31.14 o 
  -2   7   1      153.11      159.70     17.12 o 
  -1   7   1      476.39      510.36     14.29 o 
   0   7   1      134.52      134.93      7.00 o 
   1   7   1       81.47      122.66     11.57 o 
   2   7   1      114.24      138.03     12.68 o 
   3   7   1      129.48      125.35     14.26 o 
   4   7   1        1.31        0.48     11.57 o 
  -4   8   1       79.50      107.92     26.15 o 
  -3   8   1      152.83      176.26     14.32 o 
  -2   8   1      248.66      249.87     12.04 o 
  -1   8   1      125.26      133.45      9.69 o 
   0   8   1      122.99      139.57      7.69 o 
   1   8   1      120.71      158.31     14.10 o 
   2   8   1      206.32      199.52     15.05 o 
   3   8   1        1.68        1.90     10.30 o 
   4   8   1        0.39       -6.74     13.47 o 
  -4   9   1       15.40       22.50     23.14 o 
  -3   9   1        0.66        2.09      8.85 o 
  -2   9   1       23.78       30.97      8.41 o 
  -1   9   1      309.19      322.78     12.41 o 
   0   9   1      235.05      260.53     16.01 o 
   1   9   1       69.97      102.21     12.84 o 
   2   9   1        2.23       -1.58     10.14 o 
   3   9   1        5.92        5.71     11.57 o 
   4   9   1        3.88       10.78     15.05 o 
  -4  10   1        1.34       17.27     22.66 o 
  -3  10   1       71.42       94.75     25.99 o 
  -2  10   1      149.72      187.74     44.53 o 
  -1  10   1      249.68      242.78     16.96 o 
   0  10   1      106.72      115.37     14.10 o 
   1  10   1      171.60      192.54     17.12 o 
   2  10   1        0.06       -5.39     10.78 o 
   3  10   1        2.70       -6.26     12.52 o 
   4  10   1        0.63       -7.61     15.21 o 
  -3  11   1       41.04       48.14     23.61 o 
  -2  11   1       76.20       87.64     15.05 o 
  -1  11   1        0.89       -4.28      8.56 o 
   0  11   1       31.40       48.33     11.73 o 
   1  11   1      130.26      163.39     17.91 o 
   2  11   1       39.55       54.36     15.21 o 
   3  11   1       12.00       -7.92     15.85 o 
   4  11   1       26.81       31.69     19.18 o 
  -3  12   1        0.19       -4.12     14.26 o 
  -2  12   1       25.30       16.64     11.73 o 
  -1  12   1       67.28       77.18     13.95 o 
   0  12   1       15.36       16.16     10.30 o 
   1  12   1       13.83       20.28     12.04 o 
   2  12   1       17.20       14.58     14.58 o 
   3  12   1       14.58       26.46     18.54 o 
  -2  13   1        6.60       -3.64     11.57 o 
  -1  13   1        2.45        8.56     11.57 o 
   0  13   1       21.43       12.04     11.73 o 
   1  13   1        3.10       -5.86     11.73 o 
   2  13   1        0.74        6.97     14.90 o 
   3  13   1        0.15        4.44     18.86 o 
  -1  14   1        7.20       -1.90     12.04 o 
   0  14   1        2.00       -3.49     11.25 o 
   1  14   1        4.57       14.58     12.84 o 
   2  14   1        1.23       16.96     16.80 o 
  -2 -13   2       60.25       56.10     19.49 o 
  -1 -13   2       26.54       25.51     15.69 o 
   0 -13   2       14.88        2.22     13.63 o 
   1 -13   2        0.89       -4.44     11.41 o 
  -3 -12   2       19.13       27.22     11.83 o 
  -2 -12   2       11.06       -3.78      9.27 o 
  -1 -12   2        0.11       -5.55     11.09 o 
   0 -12   2        0.91        0.63     11.57 o 
   1 -12   2       10.34       -0.48     11.09 o 
   2 -12   2       12.64        2.54     12.04 o 
  -3 -11   2        0.41       -4.80      9.59 o 
  -2 -11   2        2.07       -0.48      8.52 o 
  -1 -11   2       70.75       58.63     14.10 o 
   0 -11   2      297.86      246.27     19.49 o 
   1 -11   2      184.03      177.65     18.54 o 
   2 -11   2       45.31       38.19     13.63 o 
   3 -11   2       25.39       11.73     14.26 o 
  -4 -10   2       13.05       11.57     14.42 o 
  -3 -10   2       23.90       38.66     11.08 o 
  -2 -10   2        4.06        6.54      7.87 o 
  -1 -10   2      115.33      124.79     10.90 o 
   0 -10   2      324.83      307.60     19.65 o 
   1 -10   2       33.33       38.19     11.89 o 
   2 -10   2        9.99       16.64     12.04 o 
   3 -10   2        5.53       -4.95      9.91 o 
  -4  -9   2        2.89        9.51     13.47 o 
  -3  -9   2      150.94      173.14     24.09 o 
  -2  -9   2       48.51       46.78      9.06 o 
  -1  -9   2       60.73       71.37     18.62 o 
   0  -9   2        0.03       -2.38      8.40 o 
   1  -9   2      712.42      661.31     27.57 o 
   2  -9   2       86.38       86.90     11.37 o 
   3  -9   2      267.98      260.17     15.80 o 
   4  -9   2       94.58      120.37     29.95 o 
  -4  -8   2        0.23       -1.58     12.04 o 
  -3  -8   2        0.46       -1.11      8.22 o 
  -2  -8   2      236.48      232.37     11.55 o 
  -1  -8   2        8.23        1.77     11.17 o 
   0  -8   2      428.09      412.19     19.81 o 
   1  -8   2      880.24      837.60     20.88 o 
   2  -8   2        6.35        2.35      7.21 o 
   3  -8   2       57.01       75.17     12.32 o 
   4  -8   2        0.18       -2.85     19.33 o 
  -5  -7   2        5.63       -7.45     14.90 o 
  -4  -7   2      106.84       76.07     16.80 o 
  -3  -7   2       44.74       33.50      8.87 o 
  -2  -7   2      184.65      197.28     10.26 o 
  -1  -7   2      460.14      417.65     12.45 o 
   0  -7   2      520.69      490.11     12.71 o 
   1  -7   2      262.37      258.08     11.08 o 
   2  -7   2       54.97       58.98     11.65 o 
   3  -7   2       10.19       14.32      9.43 o 
   4  -7   2        9.78       26.31     20.44 o 
  -5  -6   2        3.75        4.60     16.16 o 
  -4  -6   2      185.74      221.39     20.76 o 
  -3  -6   2     1411.45     1450.96     63.15 o 
  -2  -6   2      295.21      296.12     11.08 o 
  -1  -6   2      250.16      247.06      9.11 o 
   0  -6   2      311.82      351.71      7.98 o 
   1  -6   2      146.75      172.65      8.96 o 
   2  -6   2      781.82      749.84     33.75 o 
   3  -6   2       97.47      132.37     13.07 o 
   4  -6   2      248.25      268.77     24.40 o 
   5  -6   2       47.55       36.45     27.89 o 
  -5  -5   2        0.45       -0.48     15.05 o 
  -4  -5   2       14.24       14.42     12.20 o 
  -3  -5   2       52.59       62.42      8.00 o 
  -2  -5   2        0.49        2.22      4.82 o 
  -1  -5   2      556.66      559.48     13.16 o 
   0  -5   2     2072.25     2129.46     28.90 o 
   1  -5   2     1944.87     1953.53     35.74 o 
   2  -5   2     2253.47     2136.23     40.28 o 
   3  -5   2       37.73       50.79      9.63 o 
   4  -5   2      125.89      149.60     25.04 o 
   5  -5   2        1.77      -10.54     21.08 o 
  -5  -4   2        0.23       -6.97     13.95 o 
  -4  -4   2       41.59       28.37     11.89 o 
  -3  -4   2       15.76       30.91      6.45 o 
  -2  -4   2     2226.31     2207.46     37.36 o 
  -1  -4   2      664.91      620.29     20.28 o 
   0  -4   2      119.09      101.63      5.09 o 
   1  -4   2     2406.00     2544.98     43.79 o 
   2  -4   2      356.72      340.71     11.86 o 
   3  -4   2        0.32        6.81     11.89 o 
   4  -4   2       33.52       39.14     18.86 o 
   5  -4   2       59.73       42.00     22.98 o 
  -5  -3   2        1.10       -3.33     13.31 o 
  -4  -3   2       96.45      166.08     16.80 o 
  -3  -3   2        3.16        0.35      4.14 o 
  -2  -3   2     2760.91     2767.30     44.59 o 
  -1  -3   2      359.51      313.80      8.18 o 
   0  -3   2      775.08      800.24     12.06 o 
   1  -3   2      336.02      374.61     10.31 o 
   2  -3   2     1207.70     1236.66     25.13 o 
   3  -3   2      886.17      895.05     32.01 o 
   4  -3   2      424.33      429.62     25.36 o 
   5  -3   2       40.34       15.53     22.03 o 
  -5  -2   2      108.78      144.69     18.54 o 
  -4  -2   2      133.22       70.36     14.26 o 
  -3  -2   2      143.85      138.13      6.27 o 
  -2  -2   2     1723.94     1598.57     26.35 o 
  -1  -2   2     5308.11     5134.60     76.42 o 
   0  -2   2      201.71      205.38      3.65 o 
   1  -2   2     2504.02     2543.28     55.39 o 
   2  -2   2     3256.84     3374.68     82.41 o 
   3  -2   2      756.76      681.75     26.62 o 
   4  -2   2       81.06      104.91     20.13 o 
   5  -2   2        2.32       -9.35     18.70 o 
  -5  -1   2       69.76       65.77     14.90 o 
  -4  -1   2       33.78       39.46     10.62 o 
  -3  -1   2       16.26       11.87      5.38 o 
  -2  -1   2      291.66      292.70      6.55 o 
  -1  -1   2     7932.38     7232.04    202.85 o 
   0  -1   2     3860.22     3711.39     57.52 o 
   1  -1   2     2744.02     2700.38     43.99 o 
   2  -1   2     1427.39     1486.16     40.73 o 
   3  -1   2        8.74       27.10     11.41 o 
   4  -1   2      182.56      176.54     21.71 o 
   5  -1   2       72.32       69.89     21.55 o 
  -5   0   2        0.15       -8.24     16.48 o 
  -4   0   2       55.30       71.54     12.28 o 
  -3   0   2      151.93      149.92      6.03 o 
  -2   0   2     1785.27     1657.66     39.21 o 
  -1   0   2     2582.77     2357.02     37.40 o 
   0   0   2       52.66       48.81      4.44 o 
   1   0   2      587.58      516.15     16.01 o 
   2   0   2      152.64      183.83     11.25 o 
   3   0   2     1000.17      978.89     32.01 o 
   4   0   2       68.09       92.71     17.59 o 
   5   0   2        7.92       -8.40     16.80 o 
  -5   1   2      180.94      171.47     25.20 o 
  -4   1   2      174.21      189.18     10.51 o 
  -3   1   2      404.60      401.58     12.11 o 
  -2   1   2     1686.01     1676.53     29.12 o 
  -1   1   2    15944.97    14905.64    221.85 o 
   0   1   2      102.60      107.60      5.55 o 
   1   1   2     2611.60     2502.76     58.48 o 
   2   1   2      756.98      766.22     23.45 o 
   3   1   2     1451.90     1414.05     40.89 o 
   4   1   2       22.16       16.16     13.15 o 
   5   1   2      131.00      141.52     23.14 o 
  -5   2   2       48.99       29.63     20.13 o 
  -4   2   2       14.05       -0.32     14.10 o 
  -3   2   2       40.12       40.34      6.24 o 
  -2   2   2      923.19      885.55     17.46 o 
  -1   2   2    11280.70    10935.38    163.51 o 
   0   2   2    15185.87    15847.27    348.80 o 
   1   2   2     2484.08     2352.01     91.83 o 
   2   2   2     2288.22     2342.39     57.53 o 
   3   2   2      537.92      530.57     20.60 o 
   4   2   2        4.35        7.45     11.89 o 
   5   2   2       22.77       23.00     12.45 o 
  -5   3   2       31.96       32.49     21.39 o 
  -4   3   2        8.29       29.63     16.32 o 
  -3   3   2      268.56      257.36     17.12 o 
  -2   3   2      103.24      114.49      4.50 o 
  -1   3   2     1143.35     1212.80     21.70 o 
   0   3   2     3383.99     3654.62     57.01 o 
   1   3   2      309.50      292.79      7.39 o 
   2   3   2      371.23      425.67     10.65 o 
   3   3   2      363.20      354.03     21.47 o 
   4   3   2       94.56      122.86     11.65 o 
   5   3   2       76.17       81.77     18.22 o 
  -5   4   2       22.41       21.24     21.24 o 
  -4   4   2      187.64      183.99     22.98 o 
  -3   4   2      486.15      519.00     23.93 o 
  -2   4   2     1233.78     1193.60     18.14 o 
  -1   4   2     2409.74     2799.68     53.17 o 
   0   4   2     2328.09     2466.99     44.29 o 
   1   4   2        3.17        3.80      3.64 o 
   2   4   2      783.39      710.77     19.02 o 
   3   4   2       32.41       32.49      6.38 o 
   4   4   2      264.61      282.72     18.22 o 
   5   4   2       91.14      103.64     18.70 o 
  -5   5   2        1.44      -10.22     20.44 o 
  -4   5   2      497.61      528.03     28.21 o 
  -3   5   2       37.25       33.91     14.42 o 
  -2   5   2       12.17       12.24      4.85 o 
  -1   5   2       46.73       75.93      6.50 o 
   0   5   2     1236.25     1437.56     25.38 o 
   1   5   2     1224.63     1293.93     33.12 o 
   2   5   2     1701.46     1647.32     42.00 o 
   3   5   2       30.62       33.75      9.35 o 
   4   5   2       48.20       73.06     13.95 o 
   5   5   2       12.52        5.23     15.37 o 
  -5   6   2       14.16      -11.49     22.98 o 
  -3   6   2      179.53      197.93     18.54 o 
  -2   6   2      669.73      689.94     17.59 o 
  -1   6   2     1377.60     1383.52     29.87 o 
   0   6   2     1048.38     1146.38     22.02 o 
   1   6   2       78.64       80.98      8.72 o 
   2   6   2      139.58      127.25     10.62 o 
   3   6   2       11.16       -0.16      8.87 o 
   4   6   2       29.67        9.67     12.68 o 
   5   6   2       18.22        8.40     16.80 o 
  -4   7   2       31.87       18.86     20.44 o 
  -3   7   2      295.33      290.01     21.55 o 
  -2   7   2      281.72      319.94     12.59 o 
  -1   7   2        8.55        2.57      4.80 o 
   0   7   2      983.72     1063.04     30.74 o 
   1   7   2        0.59       -2.38      6.02 o 
   2   7   2      109.52      121.71     12.04 o 
   3   7   2      193.20      181.77     14.42 o 
   4   7   2       26.87       23.45     13.63 o 
   5   7   2        0.41       -7.77     15.53 o 
  -4   8   2       70.39       50.71     22.03 o 
  -3   8   2      168.27      204.59     24.56 o 
  -2   8   2      127.70      159.30     11.83 o 
  -1   8   2      136.16      146.06      8.90 o 
   0   8   2       90.21      116.17      8.12 o 
   1   8   2      306.96      324.08     16.48 o 
   2   8   2       28.52       12.68      9.19 o 
   3   8   2      392.73      396.66     20.92 o 
   4   8   2        9.75       21.08     13.63 o 
   5   8   2        5.03        8.56     16.48 o 
  -4   9   2        0.89       39.94     22.98 o 
  -3   9   2       27.97       22.03     16.64 o 
  -2   9   2      243.10      261.49     13.07 o 
  -1   9   2      200.11      227.71     10.92 o 
   0   9   2      281.49      282.72     16.80 o 
   1   9   2     1094.77     1181.41     37.56 o 
   2   9   2      452.86      432.63     21.39 o 
   3   9   2        6.62       14.90     11.57 o 
   4   9   2       62.41       18.54     16.01 o 
   5   9   2        0.64       -8.00     16.01 o 
  -4  10   2        0.27      -10.54     21.08 o 
  -3  10   2       30.36       70.84     19.65 o 
  -2  10   2       22.65       36.20      9.83 o 
  -1  10   2      192.92      192.13     10.81 o 
   0  10   2        1.28        5.23      8.72 o 
   1  10   2      315.28      309.81     19.33 o 
   2  10   2       47.27       60.22     13.47 o 
   3  10   2      120.19      126.94     17.59 o 
   4  10   2       29.25        0.95     15.37 o 
  -3  11   2       72.97      102.21     23.45 o 
  -2  11   2        2.84       -3.71      7.42 o 
  -1  11   2       45.16       58.48     12.84 o 
   0  11   2        3.30       -1.43      8.87 o 
   1  11   2       19.35        5.07     10.78 o 
   2  11   2        1.14       -4.44     11.73 o 
   3  11   2       87.06       48.49     16.48 o 
   4  11   2        3.73       -7.77     16.96 o 
  -3  12   2        9.45       33.28     20.92 o 
  -2  12   2        7.73        1.58     10.46 o 
  -1  12   2        0.90        2.06     10.46 o 
   0  12   2      374.84      381.44     22.66 o 
   1  12   2      115.83      121.39     16.32 o 
   2  12   2        0.21        2.22     12.84 o 
   3  12   2        9.10        4.44     16.64 o 
  -2  13   2       35.48       34.71     14.10 o 
  -1  13   2       21.39        4.12     11.09 o 
   0  13   2       29.57       38.98     12.52 o 
   1  13   2        0.67        4.44     11.73 o 
   2  13   2        0.15       20.76     15.05 o 
   3  13   2       20.41       27.26     19.02 o 
  -1  14   2        4.56       -5.47     10.93 o 
   0  14   2        2.24        1.11     11.41 o 
   1  14   2       36.72       41.04     15.69 o 
   2  14   2       19.97        4.44     15.85 o 
  -1 -13   3       17.44       17.12     15.37 o 
   0 -13   3        8.58       29.16     15.53 o 
  -2 -12   3        0.04       17.91     15.21 o 
  -1 -12   3        0.73       -6.50     12.99 o 
   0 -12   3       22.55       18.07     14.10 o 
   1 -12   3       17.72        0.95     11.89 o 
   2 -12   3       60.01       45.80     15.85 o 
  -3 -11   3        0.95        5.96     14.10 o 
  -2 -11   3        6.61        1.44      8.89 o 
  -1 -11   3       56.24       65.92     15.53 o 
   0 -11   3      154.68      111.56     16.80 o 
   1 -11   3      107.99       92.39     15.69 o 
   2 -11   3       34.13       25.20     12.99 o 
  -4 -10   3        4.02        3.64     14.58 o 
  -3 -10   3       40.15       56.57     11.77 o 
  -2 -10   3       20.83       41.48      9.25 o 
  -1 -10   3       26.56       29.16     12.20 o 
   0 -10   3        2.89       -4.60      9.19 o 
   1 -10   3        6.47        2.54     10.46 o 
   2 -10   3        7.17        3.33     11.73 o 
   3 -10   3       97.67       50.92     13.73 o 
  -4  -9   3       31.69       25.99     14.90 o 
  -3  -9   3       10.13       13.39     16.88 o 
  -2  -9   3       39.31       32.73      8.43 o 
  -1  -9   3       65.52       70.52      8.61 o 
   0  -9   3        9.76       -0.63      8.72 o 
   1  -9   3       18.06        3.01      9.19 o 
   2  -9   3      269.72      219.48     19.33 o 
   3  -9   3       20.53       14.42     12.12 o 
  -4  -8   3       24.21        0.32     12.99 o 
  -3  -8   3       13.11        5.27      8.22 o 
  -2  -8   3        0.66        4.78      6.43 o 
  -1  -8   3      300.17      303.45     11.78 o 
   0  -8   3      329.33      301.10     17.59 o 
   1  -8   3      449.83      440.37     15.23 o 
   2  -8   3      430.60      402.45     16.24 o 
   3  -8   3      278.03      250.53     15.41 o 
  -5  -7   3        1.21       -1.27     15.37 o 
  -4  -7   3       51.58      100.95     17.12 o 
  -3  -7   3      125.05      173.04     12.32 o 
  -2  -7   3      240.41      243.68     11.37 o 
  -1  -7   3      307.60      282.78     12.52 o 
   0  -7   3      427.98      410.81     11.77 o 
   1  -7   3      320.23      321.38     17.91 o 
   2  -7   3       27.24       13.15     10.30 o 
   3  -7   3      335.74      342.62     16.47 o 
   4  -7   3      203.40      273.52     31.85 o 
  -5  -6   3        1.91       -7.53     15.05 o 
  -4  -6   3        2.89       -5.47     10.93 o 
  -3  -6   3        7.33       -3.41      6.81 o 
  -2  -6   3      145.37      142.63      8.96 o 
  -1  -6   3       36.16       39.94      6.58 o 
   0  -6   3       10.92       15.84      3.62 o 
   1  -6   3      666.66      633.57     24.09 o 
   2  -6   3      207.43      217.27     14.98 o 
   3  -6   3      307.56      291.54     15.00 o 
   4  -6   3      158.87      151.18     26.62 o 
  -5  -5   3        4.44       -7.13     14.26 o 
  -4  -5   3        0.37        3.01     11.41 o 
  -3  -5   3       89.48       73.91      8.68 o 
  -2  -5   3        0.11       -3.05      6.10 o 
  -1  -5   3      142.25      145.88      7.22 o 
   0  -5   3      846.79      742.87     12.74 o 
   1  -5   3     1678.78     1566.34     43.26 o 
   2  -5   3      762.99      694.93     19.05 o 
   3  -5   3      230.57      212.98     12.96 o 
   4  -5   3       20.95       30.90     19.49 o 
   5  -5   3        1.78      -10.30     20.60 o 
  -5  -4   3        3.18       -6.97     13.95 o 
  -4  -4   3        1.22       15.37     12.04 o 
  -3  -4   3       32.79       21.13      6.15 o 
  -2  -4   3      307.35      297.77     10.14 o 
  -1  -4   3      216.57      205.33      7.51 o 
   0  -4   3     1516.39     1545.21     21.89 o 
   1  -4   3       71.06       67.45     15.85 o 
   2  -4   3        1.26        2.23      5.48 o 
   3  -4   3       20.85       21.24     14.10 o 
   4  -4   3       53.93       32.49     19.65 o 
   5  -4   3       69.46       55.47     24.56 o 
  -5  -3   3       21.92       10.46     14.26 o 
  -4  -3   3       16.65       20.13     11.73 o 
  -3  -3   3      273.77      291.43     16.48 o 
  -2  -3   3      594.67      573.46     20.36 o 
  -1  -3   3     1966.73     1774.54     68.86 o 
   0  -3   3      353.75      372.69      7.48 o 
   1  -3   3      422.55      403.50     11.42 o 
   2  -3   3      578.29      602.00     16.24 o 
   3  -3   3     1018.37     1031.34     36.13 o 
   4  -3   3       68.36      104.12     20.28 o 
   5  -3   3       49.98       47.54     23.45 o 
  -5  -2   3        3.30        9.98     13.31 o 
  -4  -2   3        7.30        6.50     10.78 o 
  -3  -2   3      180.98      166.48      8.74 o 
  -2  -2   3       32.11       33.06      3.68 o 
  -1  -2   3      182.96      150.36      4.60 o 
   0  -2   3     1940.98     1883.21     27.17 o 
   1  -2   3      670.47      650.56     14.39 o 
   2  -2   3      198.64      153.72     12.20 o 
   3  -2   3       23.11       28.21     12.52 o 
   4  -2   3       82.96       89.54     19.65 o 
   5  -2   3        2.79       -9.43     18.86 o 
  -5  -1   3        2.12       -6.10     12.20 o 
  -4  -1   3       67.75       67.27     15.77 o 
  -3  -1   3      149.13      182.04      8.96 o 
  -2  -1   3      428.64      419.94     12.25 o 
  -1  -1   3     1644.13     1555.83     26.38 o 
   0  -1   3     3997.03     3698.98     46.47 o 
   1  -1   3     2256.33     2217.26    116.24 o 
   2  -1   3     1296.98     1277.29     36.92 o 
   5  -1   3        6.73       25.80     15.65 o 
  -5   0   3        3.80       11.96     12.12 o 
  -4   0   3       92.60      135.18     11.36 o 
  -3   0   3      396.47      417.47     12.63 o 
  -2   0   3      656.58      664.94     14.76 o 
  -1   0   3     1904.74     1852.60     41.44 o 
   0   0   3      181.17      166.04      7.61 o 
   1   0   3       81.71       80.82      7.45 o 
   2   0   3     1905.63     2032.41     52.93 o 
   3   0   3      159.49      162.77     11.07 o 
   4   0   3      253.14      237.55     19.02 o 
   5   0   3      215.53      173.53     27.89 o 
  -5   1   3        5.51       -8.32     16.64 o 
  -4   1   3       95.47       98.53     12.60 o 
  -3   1   3       78.87       82.67      7.87 o 
  -2   1   3        9.71        5.91      3.89 o 
  -1   1   3      826.30      739.77     14.34 o 
   0   1   3     1154.90     1093.78     28.53 o 
   1   1   3      811.20      824.81     14.39 o 
   2   1   3     1418.68     1293.61     35.81 o 
   3   1   3      526.25      491.58     22.03 o 
   4   1   3      158.35      185.41     23.45 o 
   5   1   3       48.23       81.14     24.56 o 
  -5   2   3       50.55       25.20     19.65 o 
  -4   2   3       35.92       28.26      8.17 o 
  -3   2   3       70.92       92.76      8.48 o 
  -2   2   3       99.36       93.55      7.53 o 
  -1   2   3      988.16      941.61     17.48 o 
   0   2   3       53.99       63.43      3.59 o 
   1   2   3     1393.23     1361.91     34.55 o 
   2   2   3      163.29      151.50     10.46 o 
   3   2   3        2.73       -0.63      9.51 o 
   4   2   3       29.18       24.09     16.48 o 
   5   2   3        3.71       -3.33     19.97 o 
  -5   3   3        1.98       -8.95     17.91 o 
  -4   3   3       71.79       76.38     18.70 o 
  -3   3   3      157.73      171.08      8.75 o 
  -2   3   3      849.97      764.51     16.37 o 
  -1   3   3      557.50      556.82      9.36 o 
   0   3   3     1114.75     1146.56     20.00 o 
   1   3   3        1.37       -1.35      2.69 o 
   2   3   3      191.52      197.93     11.25 o 
   3   3   3      175.99      150.07     12.84 o 
   4   3   3      354.15      370.73     14.88 o 
   5   3   3        1.16       -1.11     14.90 o 
  -5   4   3       14.23       -0.16     19.81 o 
  -4   4   3      133.11       75.91     19.97 o 
  -3   4   3      204.41      202.53     16.01 o 
  -2   4   3      342.51      371.20      8.24 o 
  -1   4   3        7.27        5.86      3.02 o 
   0   4   3        4.65        8.90      2.93 o 
   1   4   3      289.73      295.18      8.18 o 
   2   4   3       67.47       68.10      7.05 o 
   3   4   3      379.68      366.99     12.16 o 
   4   4   3        1.34        5.05      8.66 o 
   5   4   3        1.36       -7.61     15.21 o 
  -5   5   3       22.73        0.95     21.87 o 
  -4   5   3        2.23       -1.43     16.96 o 
  -3   5   3        0.11        2.69     11.41 o 
  -2   5   3      389.90      394.60     11.72 o 
  -1   5   3      338.72      325.18     11.09 o 
   0   5   3     1172.54     1247.38     43.74 o 
   1   5   3     2804.87     2948.66     48.29 o 
   2   5   3      546.42      524.36     12.80 o 
   3   5   3      137.71      150.07      9.05 o 
   4   5   3       43.16       36.92     13.15 o 
   5   5   3       12.76       -2.38     15.05 o 
  -5   6   3       26.09       -4.60     21.71 o 
  -4   6   3       32.07       36.77     19.81 o 
  -3   6   3       77.61       92.55     18.22 o 
  -2   6   3      297.02      283.03     11.03 o 
  -1   6   3      678.67      649.57     26.15 o 
   0   6   3      854.96      923.17     18.54 o 
   1   6   3       57.27       83.52      8.72 o 
   2   6   3       42.79       52.30      9.19 o 
   3   6   3       88.71       79.08     12.52 o 
   4   6   3        0.91       -3.64     12.20 o 
   5   6   3        3.39       -7.77     15.53 o 
  -4   7   3        3.72       -9.51     19.97 o 
  -3   7   3      137.72      145.32     21.55 o 
  -2   7   3      147.30      171.14     29.16 o 
  -1   7   3       47.64       63.74     15.21 o 
   0   7   3       43.20       71.62      9.11 o 
   1   7   3      124.52      139.77     11.89 o 
   2   7   3      355.59      332.63     16.01 o 
   3   7   3      179.27      170.83     15.05 o 
   4   7   3       77.51       83.36     16.32 o 
   5   7   3       34.84       34.39     18.70 o 
  -4   8   3        8.98       -7.77     19.97 o 
  -3   8   3        1.79       -2.38     16.96 o 
  -2   8   3       20.70       23.10      7.69 o 
  -1   8   3       78.60      118.30     18.07 o 
   0   8   3      760.47      851.82     19.38 o 
   1   8   3      320.03      330.42     16.64 o 
   2   8   3       80.12       86.21     12.20 o 
   3   8   3       34.49       32.33     11.41 o 
   4   8   3       11.50       12.99     13.79 o 
   5   8   3        6.68       -7.92     15.85 o 
  -4   9   3        0.58      -10.46     20.92 o 
  -3   9   3        4.78       -1.11     16.48 o 
  -2   9   3       37.46       56.29     15.69 o 
  -1   9   3      273.79      272.66     11.82 o 
   0   9   3       77.98      101.06      8.51 o 
   1   9   3       13.47       21.24      9.83 o 
   2   9   3       26.85       28.37     10.62 o 
   3   9   3       15.98       -3.64     11.09 o 
   4   9   3        9.05        4.44     14.42 o 
   5   9   3       17.06        6.81     18.22 o 
  -4  10   3       15.57       -3.49     21.87 o 
  -3  10   3       89.86      111.41     23.77 o 
  -2  10   3      133.01      136.41     12.41 o 
  -1  10   3       79.98       89.18      9.51 o 
   0  10   3       14.48       24.56     10.14 o 
   1  10   3       20.68       33.28     10.93 o 
   2  10   3       40.46       42.31     12.36 o 
   3  10   3        5.18        2.69     12.52 o 
   4  10   3        3.39       -7.21     14.42 o 
  -3  11   3        2.77       -4.75     17.91 o 
  -2  11   3        0.56       -4.16      8.33 o 
  -1  11   3       29.32       57.68     12.04 o 
   0  11   3       12.33       15.37      9.98 o 
   1  11   3       21.72       28.21     11.57 o 
   2  11   3       66.65       73.69     15.53 o 
   3  11   3        2.99       21.08     14.74 o 
   4  11   3        3.50        4.12     17.27 o 
  -3  12   3        4.39       -8.80     17.59 o 
  -2  12   3       38.99       40.57     13.63 o 
  -1  12   3      133.00      156.73     17.43 o 
   0  12   3       93.85      112.36     16.32 o 
   1  12   3       24.80       27.42     12.68 o 
   2  12   3        0.05       -6.50     12.99 o 
   3  12   3        1.44       -6.18     14.58 o 
  -2  13   3       21.29       17.43     12.68 o 
  -1  13   3        0.62        3.33     10.30 o 
   0  13   3       12.77       16.01     12.36 o 
   1  13   3        0.60        2.22     12.04 o 
   2  13   3        1.31       -5.55     14.26 o 
   3  13   3       52.01        9.98     17.91 o 
  -1  14   3        0.82        8.24     12.36 o 
   0  14   3        1.14       -4.83      9.67 o 
   1  14   3       13.82       22.03     14.26 o 
   2  14   3        0.80       -1.27     15.21 o 
  -2 -12   4       10.90       15.53     16.48 o 
  -1 -12   4       44.19       31.69     15.69 o 
   0 -12   4        0.78       -6.42     12.84 o 
   1 -12   4       88.01       51.66     16.48 o 
  -3 -11   4        4.91        1.58     13.31 o 
  -2 -11   4       30.56       37.00     10.36 o 
  -1 -11   4      128.50      147.38     19.18 o 
   0 -11   4        9.09       17.43     12.84 o 
   1 -11   4       85.18      103.32     17.75 o 
   2 -11   4        0.87       -5.86     11.73 o 
  -3 -10   4       11.13        0.79     13.63 o 
  -2 -10   4       83.59       92.59     11.40 o 
  -1 -10   4      122.17      104.43     15.69 o 
   0 -10   4        1.74       15.37     11.73 o 
   1 -10   4        2.68       19.81     12.04 o 
   2 -10   4      115.33       71.79     16.64 o 
   3 -10   4      112.62       77.36     19.73 o 
  -4  -9   4        0.10       -3.17     13.47 o 
  -3  -9   4        2.84       -5.63     11.25 o 
  -2  -9   4        3.67       -3.54      7.08 o 
  -1  -9   4       41.20       40.02      8.23 o 
   0  -9   4      696.33      640.86     28.05 o 
   1  -9   4       88.99       86.05     14.58 o 
   2  -9   4      249.70      261.68     14.83 o 
   3  -9   4      109.43       97.03     17.59 o 
  -4  -8   4       10.22       11.57     13.31 o 
  -3  -8   4        1.79       -5.47     10.93 o 
  -2  -8   4       43.60       49.53      8.80 o 
  -1  -8   4      194.45      174.92      9.97 o 
   0  -8   4      920.31      890.78     32.17 o 
   1  -8   4       20.14       27.89     11.09 o 
   2  -8   4      157.02      165.23     21.79 o 
   3  -8   4        3.79       -5.12     10.23 o 
   4  -8   4       49.77       40.41     27.10 o 
  -4  -7   4       55.95       64.82     15.37 o 
  -3  -7   4       87.18      120.28     16.01 o 
  -2  -7   4       40.61       62.39      8.46 o 
  -1  -7   4      228.22      219.42      9.86 o 
   0  -7   4       33.33       32.80      9.19 o 
   1  -7   4      630.47      571.96     21.31 o 
   2  -7   4       97.88      108.50     11.91 o 
   3  -7   4      442.03      427.24     26.62 o 
   4  -7   4      139.05       61.17     25.83 o 
  -5  -6   4        2.92       -2.38     16.01 o 
  -4  -6   4        8.23       -1.74     12.20 o 
  -3  -6   4        4.27        3.33      9.35 o 
  -2  -6   4       53.68       41.25      7.61 o 
  -1  -6   4       27.44       28.67      5.60 o 
   0  -6   4      691.09      669.82     12.88 o 
   1  -6   4      586.79      547.73     15.93 o 
   2  -6   4      203.02      200.79     14.02 o 
   3  -6   4      109.34      109.52     47.94 o 
   4  -6   4       49.39       -0.48     21.55 o 
  -5  -5   4       36.76       51.98     18.22 o 
  -4  -5   4      455.08      400.30     23.45 o 
  -3  -5   4      141.42      172.42     16.16 o 
  -2  -5   4       73.81       88.08      7.66 o 
  -1  -5   4      263.68      246.50      9.24 o 
   0  -5   4     1201.77     1204.23     18.92 o 
   1  -5   4      448.16      429.70     13.38 o 
   2  -5   4      356.99      344.82     14.11 o 
   3  -5   4       19.49       16.90      9.85 o 
   4  -5   4        3.82       12.36     20.92 o 
   5  -5   4       61.69       29.48     27.26 o 
  -5  -4   4       27.13       42.15     16.64 o 
  -4  -4   4       42.84       71.00     15.05 o 
  -3  -4   4      957.45      886.65     30.43 o 
  -2  -4   4      140.87      152.65     11.25 o 
  -1  -4   4     2567.19     2457.81     82.96 o 
   0  -4   4     1393.45     1497.43     21.99 o 
   1  -4   4       38.66       44.34      4.22 o 
   2  -4   4      248.61      251.49     12.60 o 
   4  -4   4      140.36       65.45     22.34 o 
   5  -4   4      133.23       71.79     28.68 o 
  -5  -3   4       15.85       19.18     15.69 o 
  -4  -3   4       59.04       61.49     13.79 o 
  -3  -3   4      772.93      758.77     27.42 o 
  -2  -3   4      137.25      146.01      7.23 o 
  -1  -3   4      362.01      385.88      8.47 o 
   0  -3   4      353.05      316.77      6.21 o 
   1  -3   4     2024.89     2120.41     37.87 o 
   2  -3   4      843.59      788.48     31.54 o 
   4  -3   4      215.93       85.73     22.66 o 
   5  -3   4        0.31       19.18     25.67 o 
  -5  -2   4       13.12       27.57     15.53 o 
  -4  -2   4       18.82       33.12     12.04 o 
  -3  -2   4        0.26       -3.05      6.10 o 
  -2  -2   4      288.45      282.61      7.13 o 
  -1  -2   4      204.83      181.32      5.42 o 
   0  -2   4      623.52      562.91     10.95 o 
   1  -2   4     6294.23     6498.34    102.60 o 
   2  -2   4      795.58      736.42     26.46 o 
   3  -2   4      252.24      235.65     18.86 o 
   4  -2   4       39.33       39.46     19.97 o 
   5  -2   4        9.89       31.69     26.62 o 
  -5  -1   4        2.05       -6.58     13.15 o 
  -4  -1   4        1.83        4.36      8.38 o 
  -3  -1   4       57.41       69.61      7.98 o 
  -2  -1   4     2950.34     2789.29     36.90 o 
  -1  -1   4      405.81      358.13      7.15 o 
   0  -1   4     1198.77     1122.76     28.98 o 
   1  -1   4     1124.13     1150.67     32.33 o 
   2  -1   4      697.09      750.21     25.83 o 
   3  -1   4      150.33      184.94     20.44 o 
   4  -1   4      677.11      712.65     33.28 o 
   5  -1   4       33.29       51.35     25.99 o 
  -5   0   4       43.98       48.02     15.05 o 
  -4   0   4       76.77       95.07     16.48 o 
  -3   0   4      136.23      134.86      8.59 o 
  -2   0   4      654.93      609.18     14.38 o 
  -1   0   4      150.47      139.84      6.22 o 
   0   0   4       17.71       23.86      3.66 o 
   1   0   4      651.98      634.88     12.94 o 
   2   0   4     2140.60     2137.16     55.47 o 
   3   0   4     1085.30     1075.55     35.97 o 
   4   0   4      207.61      233.91     22.34 o 
   5   0   4        5.29       42.00     24.72 o 
  -5   1   4       26.44       24.40     19.49 o 
  -4   1   4        4.05        4.29      7.58 o 
  -3   1   4      464.18      439.82     19.18 o 
  -2   1   4      192.88      153.27      8.00 o 
  -1   1   4      996.38      925.51     17.93 o 
   0   1   4     1733.66     1663.17     42.31 o 
   1   1   4     2274.02     2201.98     54.36 o 
   2   1   4     1091.42     1001.07     30.59 o 
   3   1   4      143.62      177.49     17.75 o 
   4   1   4       99.57      140.41     21.39 o 
   5   1   4       74.72      118.38     25.20 o 
  -5   2   4        0.14       -8.64     17.27 o 
  -4   2   4       18.40       28.66      9.00 o 
  -3   2   4        8.94        3.96      5.95 o 
  -2   2   4      153.39      140.89      7.22 o 
  -1   2   4      209.02      173.77      6.88 o 
   0   2   4     7923.08     8297.79    186.84 o 
   1   2   4      252.81      225.82     11.41 o 
   2   2   4      342.87      376.06     16.48 o 
   3   2   4      104.93      141.04     15.53 o 
   4   2   4       17.64       31.54     16.32 o 
   5   2   4        0.98       16.16     20.44 o 
  -5   3   4       79.70      129.63     24.72 o 
  -4   3   4       32.51       12.99     15.37 o 
  -3   3   4      580.88      551.63     15.09 o 
  -2   3   4     4622.28     4360.08     70.00 o 
  -1   3   4     1530.70     1538.97     27.15 o 
   0   3   4      294.24      303.36      8.72 o 
   1   3   4      808.97      964.62     27.42 o 
   2   3   4      210.74      208.23     12.52 o 
   3   3   4      536.27      526.29     22.03 o 
   4   3   4      386.92      374.00     22.19 o 
   5   3   4       88.06      116.16     20.13 o 
  -5   4   4       26.17       30.90     21.55 o 
  -4   4   4       19.20       -4.60     15.85 o 
  -3   4   4       45.20       53.72      7.79 o 
  -2   4   4      141.21      128.25      7.70 o 
  -1   4   4      447.56      470.86     11.00 o 
   0   4   4     1527.21     1592.03     27.61 o 
   1   4   4     4384.92     4610.27     73.26 o 
   2   4   4     1437.60     1310.90     25.10 o 
   3   4   4      184.43      179.32      9.86 o 
   4   4   4       50.95       67.83     11.02 o 
   5   4   4       11.89       -2.85     15.85 o 
  -5   5   4       12.36       10.62     22.34 o 
  -4   5   4       18.49        8.40     17.91 o 
  -3   5   4       28.04       40.41     14.10 o 
  -2   5   4       29.00       33.46      5.47 o 
  -1   5   4     2509.55     2544.74     42.87 o 
   0   5   4      599.83      675.24     14.52 o 
   1   5   4      300.97      297.29      9.35 o 
   2   5   4       93.62      122.86      7.34 o 
   3   5   4        2.51        0.63      6.61 o 
   4   5   4       25.14       16.80     14.10 o 
   5   5   4      165.39      141.36     21.71 o 
  -5   6   4        7.82       17.27     22.98 o 
  -4   6   4       29.88       -1.58     17.91 o 
  -3   6   4      426.65      416.31     23.30 o 
  -2   6   4      178.94      197.65     14.10 o 
  -1   6   4      495.29      568.09     14.28 o 
   0   6   4       61.08       84.90      6.58 o 
   1   6   4      189.46      212.75      8.12 o 
   2   6   4      373.93      351.64     10.46 o 
   3   6   4       52.28       41.52     11.09 o 
   4   6   4      142.56      163.39     18.54 o 
   5   6   4       98.40       99.52     20.13 o 
  -4   7   4       85.17       46.75     22.34 o 
  -3   7   4      107.61      141.83     21.71 o 
  -2   7   4      170.76      184.38     10.20 o 
  -1   7   4        0.70       -1.06      5.63 o 
   0   7   4      305.16      344.30     10.87 o 
   1   7   4      479.76      507.96     12.93 o 
   2   7   4      445.91      406.17     18.38 o 
   3   7   4       16.52       15.53     10.78 o 
   4   7   4       48.72       35.18     15.21 o 
   5   7   4        2.21       -6.66     17.12 o 
  -4   8   4        3.72       15.05     22.03 o 
  -3   8   4        1.63       -7.61     15.21 o 
  -2   8   4      231.00      228.92     14.58 o 
  -1   8   4      161.43      183.25      9.70 o 
   0   8   4       48.53       85.75     11.09 o 
   1   8   4      705.22      702.53     16.40 o 
   2   8   4       55.34       56.10     10.62 o 
   3   8   4        7.90       10.30     11.25 o 
   4   8   4        4.28        0.63     14.10 o 
   5   8   4        0.64       17.75     18.70 o 
  -4   9   4       15.79      -10.62     21.24 o 
  -3   9   4        2.38       32.65     19.18 o 
  -2   9   4      250.82      276.37     13.49 o 
  -1   9   4      214.36      242.22     11.55 o 
   0   9   4       42.03       55.41      7.73 o 
   1   9   4       71.14       96.67     12.84 o 
   2   9   4       12.02       11.73      9.51 o 
   3   9   4        3.03        6.18     11.41 o 
   4   9   4       12.27       12.52     14.26 o 
   5   9   4        1.53       -8.80     17.59 o 
  -4  10   4       50.62       35.81     25.36 o 
  -3  10   4       36.01       54.83     22.03 o 
  -2  10   4       68.17       65.61     18.07 o 
  -1  10   4       12.76       20.40      7.87 o 
   0  10   4       25.61       14.90      9.83 o 
   1  10   4       33.06       28.68     10.93 o 
   2  10   4      285.73      299.04     19.18 o 
   3  10   4      129.12      100.00     17.12 o 
   4  10   4        6.40       10.78     15.21 o 
  -3  11   4        8.76        1.11     19.65 o 
  -2  11   4        1.31       28.21     16.64 o 
  -1  11   4      118.99      150.55     15.85 o 
   0  11   4      463.49      501.57     24.09 o 
   1  11   4      104.16      124.56     16.96 o 
   2  11   4      209.48      185.89     18.86 o 
   3  11   4        0.37       -2.69     12.99 o 
   4  11   4        0.32       10.14     16.96 o 
  -3  12   4        1.47        6.66     19.81 o 
  -1  12   4        7.97        4.75     10.14 o 
   0  12   4       25.44       44.69     13.31 o 
   1  12   4       27.36       26.78     13.31 o 
   2  12   4       57.91       84.31     16.64 o 
   3  12   4       91.94       65.77     17.27 o 
  -1  13   4      141.82      126.62     17.43 o 
   0  13   4       23.92       22.03     12.68 o 
   1  13   4        4.81        7.77     12.36 o 
   2  13   4        0.92       -2.38     14.26 o 
   3  13   4       24.34       23.30     16.48 o 
  -1  14   4       14.77        7.77     12.20 o 
   0  14   4       59.86       72.58     16.64 o 
   1  14   4        1.35       -6.34     12.68 o 
   2  14   4        0.11       -3.64     15.05 o 
  -1 -12   5        6.42       -6.97     14.42 o 
   0 -12   5       89.63      101.42     20.44 o 
  -2 -11   5       15.75       23.30     15.21 o 
  -1 -11   5       40.83       51.66     15.53 o 
   0 -11   5       23.88       19.49     14.26 o 
   1 -11   5        0.68       -5.55     13.79 o 
   2 -11   5        0.38       -2.38     12.84 o 
  -3 -10   5       23.18       30.59     15.21 o 
  -2 -10   5        9.18        1.37      8.37 o 
  -1 -10   5       25.40       35.34     13.47 o 
   0 -10   5        0.40       -1.90     11.25 o 
   1 -10   5       68.67       68.78     16.80 o 
   2 -10   5      181.86      156.57     20.44 o 
  -3  -9   5        1.80        6.81     13.15 o 
  -2  -9   5       13.66       19.65     10.14 o 
  -1  -9   5      106.80       97.46     15.69 o 
   0  -9   5      154.66      138.03     17.12 o 
   1  -9   5      109.11      101.90     17.12 o 
   2  -9   5      164.94      148.17     20.13 o 
   3  -9   5       50.18       30.91     23.53 o 
  -4  -8   5        1.08        5.86     14.10 o 
  -3  -8   5       15.84       39.14     14.10 o 
  -2  -8   5        1.77        8.97      9.75 o 
  -1  -8   5       60.96       61.48      8.52 o 
   0  -8   5       48.45       49.76     12.36 o 
   1  -8   5      227.69      221.07     18.07 o 
   2  -8   5       25.75       23.57     19.25 o 
   3  -8   5      168.75      169.33     17.17 o 
  -4  -7   5       12.88       14.26     13.79 o 
  -3  -7   5       40.94       38.51     12.84 o 
  -2  -7   5      207.48      213.07     19.89 o 
  -1  -7   5      200.40      168.02      9.43 o 
   0  -7   5        9.43        8.56      9.35 o 
   1  -7   5        3.89        2.15      7.31 o 
   2  -7   5       21.49        6.81     18.70 o 
   3  -7   5       46.60       63.01     13.86 o 
   4  -7   5       84.65       53.72     26.62 o 
  -4  -6   5       73.03       59.43     15.37 o 
  -3  -6   5        2.31       29.16     11.41 o 
  -2  -6   5        0.15       -0.89      8.16 o 
  -1  -6   5      145.18      144.52      8.51 o 
   0  -6   5      112.98      119.03      7.54 o 
   1  -6   5     1160.39     1130.40     25.86 o 
   2  -6   5     1556.29     1417.84     32.03 o 
   3  -6   5      442.68      411.98     18.54 o 
   4  -6   5        2.83      -11.33     22.66 o 
  -5  -5   5        5.50       12.52     16.64 o 
  -4  -5   5       46.91       72.42     16.01 o 
  -3  -5   5       16.43       50.24     11.89 o 
  -2  -5   5      132.26      151.74     16.32 o 
  -1  -5   5      457.31      428.87     12.55 o 
   0  -5   5      933.29      895.39     16.00 o 
   1  -5   5      293.94      334.26     12.66 o 
   2  -5   5       31.51       49.45      9.29 o 
   3  -5   5        2.51       26.94     17.91 o 
   4  -5   5      122.95       66.08     24.09 o 
  -5  -4   5        1.47        0.32     15.85 o 
  -4  -4   5        3.38       -1.58     11.89 o 
  -3  -4   5        5.69        5.55      9.19 o 
  -2  -4   5      276.50      244.66      9.72 o 
  -1  -4   5      119.16      130.45      8.58 o 
   0  -4   5      162.14      164.41      7.30 o 
   1  -4   5        1.04       -0.29      5.41 o 
   2  -4   5      213.58      212.63     11.60 o 
   3  -4   5      711.20      639.91     29.32 o 
   4  -4   5      237.95      165.76     27.26 o 
   5  -4   5       16.83       21.08     26.94 o 
  -5  -3   5       14.43       32.01     17.12 o 
  -4  -3   5        0.70       -1.27     11.57 o 
  -3  -3   5       81.15       83.52     12.84 o 
  -2  -3   5       16.23        8.90      3.85 o 
  -1  -3   5        0.70       -1.54      3.14 o 
   0  -3   5      580.03      541.71     11.64 o 
   1  -3   5     1940.18     1854.32     35.18 o 
   2  -3   5      527.53      476.19     15.35 o 
   3  -3   5      200.93      196.98     18.86 o 
   4  -3   5       42.29        4.91     21.24 o 
   5  -3   5        2.72       31.85     25.99 o 
  -5  -2   5        1.81       -7.13     14.26 o 
  -4  -2   5        3.91       10.46     11.25 o 
  -3  -2   5       37.83       29.51     10.30 o 
  -2  -2   5       33.71       51.47      9.03 o 
  -1  -2   5      228.06      219.90      6.60 o 
   0  -2   5     1859.56     1762.32     25.18 o 
   1  -2   5      346.34      324.38     11.73 o 
   2  -2   5      721.07      690.78     25.99 o 
   3  -2   5       14.12       22.50     14.74 o 
   4  -2   5       49.85       50.87     21.39 o 
   5  -2   5       39.53       28.05     25.36 o 
  -5  -1   5       18.37       21.87     15.21 o 
  -4  -1   5        1.21       11.73     11.41 o 
  -3  -1   5      177.47      195.77     10.18 o 
  -2  -1   5      797.33      763.38     17.42 o 
  -1  -1   5     1437.14     1447.06     22.66 o 
   0  -1   5      479.74      504.81      9.96 o 
   1  -1   5      393.56      458.50     11.84 o 
   2  -1   5      486.08      534.05     22.34 o 
   3  -1   5      219.17      207.44     17.91 o 
   4  -1   5       32.42       54.20     20.60 o 
   5  -1   5      151.27      161.01     29.95 o 
  -5   0   5        0.20       -6.42     12.84 o 
  -4   0   5       22.31       10.00     11.65 o 
  -3   0   5      193.26      198.07     10.93 o 
  -2   0   5       15.27       14.76      5.47 o 
  -1   0   5      113.24      107.17      6.45 o 
   0   0   5      252.44      227.57      9.35 o 
   1   0   5       11.31       32.61      6.05 o 
   2   0   5      464.09      412.98     19.49 o 
   3   0   5      409.94      408.70     22.03 o 
   4   0   5       61.44       89.38     21.55 o 
   5   0   5        0.06        8.56     23.61 o 
  -5   1   5        6.23        4.07     11.29 o 
  -4   1   5       20.95       17.76     12.36 o 
  -3   1   5        3.06       10.80      6.58 o 
  -2   1   5       38.87       48.07      6.36 o 
  -1   1   5     2044.89     1753.67     30.97 o 
   0   1   5     3101.39     2987.84     72.74 o 
   1   1   5     3331.21     3282.92     79.08 o 
   2   1   5      587.28      576.37     22.34 o 
   3   1   5        0.96       -3.96     12.04 o 
   4   1   5      199.30      287.47     26.78 o 
   5   1   5        4.25       15.21     22.34 o 
  -5   2   5        0.03       -7.92     18.70 o 
  -4   2   5        7.76        3.16      8.56 o 
  -3   2   5      260.66      285.05     11.89 o 
  -2   2   5      576.52      553.56     14.34 o 
  -1   2   5      907.63      874.08     18.28 o 
   0   2   5       28.69       35.50      8.56 o 
   1   2   5       14.87        3.49      6.97 o 
   2   2   5       13.05       34.55      9.98 o 
   3   2   5      154.09      174.48     16.80 o 
   4   2   5      468.07      471.46     25.83 o 
   5   2   5      185.68      202.69     28.84 o 
  -5   3   5        0.92       17.12     20.92 o 
  -4   3   5       91.60       98.19     23.61 o 
  -3   3   5       31.37       28.20      7.47 o 
  -2   3   5       66.24       78.39      7.41 o 
  -1   3   5       34.88       33.03      5.31 o 
   0   3   5      110.57      109.78      5.48 o 
   1   3   5      201.10      192.86     12.20 o 
   2   3   5     1356.44     1307.16     23.42 o 
   3   3   5      190.79      182.24     15.69 o 
   4   3   5        2.70       12.36     16.48 o 
   5   3   5        1.46       -1.58     20.76 o 
  -5   4   5       18.20       24.40     21.24 o 
  -4   4   5       25.17       15.85     16.32 o 
  -3   4   5        3.38        7.08      6.92 o 
  -2   4   5        0.69       -2.45      4.89 o 
  -1   4   5      202.50      175.80      6.71 o 
   0   4   5      330.97      289.95      8.95 o 
   1   4   5      659.46      627.65     14.57 o 
   2   4   5      145.00      149.15      6.46 o 
   3   4   5      298.09      308.59     13.55 o 
   4   4   5        6.80       -4.81      9.62 o 
   5   4   5        4.12       -7.84     15.69 o 
  -5   5   5        7.22        7.13     22.03 o 
  -4   5   5        8.41       32.96     17.75 o 
  -3   5   5       58.27       67.36      9.12 o 
  -2   5   5      441.30      347.37     18.38 o 
  -1   5   5      422.71      408.84     11.04 o 
   0   5   5      287.19      275.22     12.20 o 
   1   5   5       80.31       82.89      6.82 o 
   2   5   5        5.26       13.59      5.99 o 
   3   5   5      114.29      133.04     10.58 o 
   4   5   5      134.74      133.59     18.07 o 
   5   5   5       19.07        7.45     17.75 o 
  -5   6   5       12.52        3.64     22.98 o 
  -4   6   5       54.90       30.43     19.33 o 
  -3   6   5      121.46      133.75     20.60 o 
  -2   6   5      131.04       98.25     16.16 o 
  -1   6   5       74.17       97.15      7.18 o 
   0   6   5      346.89      390.16     13.31 o 
   1   6   5       27.42       37.90      5.93 o 
   2   6   5       29.88       26.96     10.75 o 
   3   6   5      193.90      164.73     10.17 o 
   4   6   5       51.76       38.35     15.05 o 
   5   6   5        4.92        1.58     17.27 o 
  -4   7   5        0.90       -9.59     19.18 o 
  -3   7   5        2.27        7.13     15.85 o 
  -2   7   5        7.84        5.07     13.63 o 
  -1   7   5       57.02       70.81      7.24 o 
   0   7   5      848.79      903.15     19.48 o 
   1   7   5      618.70      659.96     29.79 o 
   2   7   5      206.10      185.66      9.51 o 
   3   7   5       37.54       60.54     13.31 o 
   4   7   5       42.42       18.54     14.10 o 
   5   7   5        0.04       -8.40     16.80 o 
  -4   8   5        0.41       35.02     23.45 o 
  -3   8   5        3.39       -0.48     17.12 o 
  -2   8   5      109.66      116.64     19.33 o 
  -1   8   5      103.78      111.83     18.38 o 
   0   8   5      254.12      262.87     10.64 o 
   1   8   5       25.69       33.40      6.55 o 
   2   8   5       36.50       41.68     10.93 o 
   3   8   5        1.78       -5.71     11.41 o 
   4   8   5        1.98        1.27     14.74 o 
   5   8   5        2.95       -8.48     16.96 o 
  -4   9   5        5.41        4.44     23.45 o 
  -3   9   5       49.53       21.39     19.65 o 
  -2   9   5       44.40       56.89     17.91 o 
  -1   9   5      131.32      131.24     35.42 o 
   0   9   5       28.15       49.66      8.56 o 
   1   9   5      122.77      166.40     15.21 o 
   2   9   5      108.97      141.67     15.05 o 
   3   9   5      172.76      141.52     17.27 o 
   4   9   5       18.32       -6.50     15.05 o 
  -3  10   5        3.46       13.79     21.39 o 
  -2  10   5        1.66       -7.45     15.53 o 
  -1  10   5       14.87       25.02      8.20 o 
   0  10   5       89.41      142.78     15.37 o 
   1  10   5      103.79      135.81     15.21 o 
   2  10   5        2.16        5.86     10.62 o 
   3  10   5       20.98       11.89     12.68 o 
   4  10   5        1.82       12.36     15.85 o 
  -3  11   5        0.72        3.96     21.08 o 
  -2  11   5        7.05        3.33     17.27 o 
  -1  11   5       60.94       92.66     14.18 o 
   0  11   5       47.81       74.01     13.47 o 
   1  11   5       20.30       44.06     12.52 o 
   2  11   5       10.55       12.68     11.89 o 
   3  11   5        2.28       -6.74     13.47 o 
   4  11   5        1.10       -7.53     15.05 o 
  -3  12   5       17.68       20.76     23.45 o 
  -2  12   5       31.78       42.00     20.44 o 
  -1  12   5       13.62       -4.99      9.98 o 
   0  12   5        0.18       -3.80     10.30 o 
   1  12   5        9.84        3.17     12.04 o 
   2  12   5       29.37       42.00     14.42 o 
   3  12   5        5.07        6.81     15.05 o 
  -1  13   5        0.05       -5.07     10.14 o 
   0  13   5        4.32        1.11     11.73 o 
   1  13   5       22.54       34.71     14.10 o 
   2  13   5        4.43        4.75     14.10 o 
   3  13   5        3.05        0.32     15.85 o 
  -1  14   5       37.57       39.30     14.58 o 
   0  14   5        2.13        6.81     12.84 o 
   1  14   5        5.24       -6.26     12.52 o 
   2  14   5       13.57       23.77     16.48 o 
  -1 -11   6       13.51       16.48     15.21 o 
   0 -11   6       48.57       59.43     16.96 o 
   1 -11   6        0.39       -6.42     12.84 o 
  -2 -10   6       12.88       -1.90     13.63 o 
  -1 -10   6      102.96      106.81     17.43 o 
   0 -10   6        3.64       -1.58     12.84 o 
   1 -10   6      145.41      153.40     21.39 o 
   2 -10   6      156.57      108.55     20.44 o 
  -3  -9   6        0.17       -2.06     12.84 o 
  -2  -9   6       11.51        5.96     14.18 o 
  -1  -9   6       81.01       70.52     14.74 o 
   0  -9   6       25.01       17.75     12.99 o 
   1  -9   6      286.70      251.50     22.03 o 
   2  -9   6       17.60       26.78     15.85 o 
   3  -9   6        4.78        4.76     13.37 o 
  -3  -8   6        1.87       -1.90     11.73 o 
  -2  -8   6      227.44      201.76     11.93 o 
  -1  -8   6      188.43      187.39     12.14 o 
   0  -8   6       28.67       26.31     12.20 o 
   1  -8   6        0.17       -4.75     10.46 o 
   2  -8   6       37.53       43.95     12.45 o 
   3  -8   6      168.90      188.43     18.66 o 
  -4  -7   6       19.01       -2.69     13.79 o 
  -3  -7   6       12.11        1.11     11.41 o 
  -2  -7   6       23.07       13.07     11.09 o 
  -1  -7   6       31.66       34.76      7.56 o 
   0  -7   6      115.66      134.23     15.69 o 
   1  -7   6      364.44      339.01     14.90 o 
   2  -7   6      302.05      292.82     15.80 o 
   3  -7   6      264.47      281.00     20.17 o 
  -4  -6   6       16.76       11.57     13.63 o 
  -3  -6   6       13.12       -5.07     10.14 o 
  -2  -6   6       18.59        5.55      9.83 o 
  -1  -6   6      414.76      400.68     13.50 o 
   0  -6   6      856.74      804.09     29.79 o 
   1  -6   6      448.50      425.25     23.61 o 
   2  -6   6      192.09      223.28     13.95 o 
   3  -6   6       22.42       10.93     19.97 o 
   4  -6   6       15.90        9.51     23.14 o 
  -4  -5   6       35.46       64.82     16.48 o 
  -3  -5   6        0.58       -3.17      9.67 o 
  -2  -5   6      110.59      130.11     14.10 o 
  -1  -5   6      636.73      579.86     15.57 o 
   0  -5   6       14.69       15.74      5.40 o 
   1  -5   6        9.78        6.78      7.01 o 
   2  -5   6      209.28      213.40     14.02 o 
   3  -5   6      162.22      235.49     27.26 o 
   4  -5   6      156.62      168.61     27.73 o 
  -5  -4   6       12.52       27.73     17.91 o 
  -4  -4   6       81.43       97.30     17.12 o 
  -3  -4   6       81.61       83.04     13.63 o 
  -2  -4   6       72.50       74.01     11.89 o 
  -1  -4   6      246.66      239.30      8.45 o 
   0  -4   6      470.84      493.23      9.36 o 
   1  -4   6       31.83       28.08      7.34 o 
   2  -4   6      529.61      511.69     17.53 o 
   3  -4   6      200.91      229.15     20.76 o 
   4  -4   6      129.72      194.76     27.26 o 
  -5  -3   6       43.62       35.50     17.59 o 
  -4  -3   6      129.59      128.68     18.22 o 
  -3  -3   6       17.21        5.86      9.51 o 
  -2  -3   6       32.82       26.35      6.97 o 
  -1  -3   6       99.10      112.07      8.93 o 
   0  -3   6     1623.55     1624.21     20.25 o 
   1  -3   6      834.02      839.07     20.51 o 
   2  -3   6     1069.29     1100.43     37.24 o 
   3  -3   6        6.81       -0.16     16.48 o 
   4  -3   6       59.79       43.90     21.71 o 
   5  -3   6       20.51        2.85     25.51 o 
  -5  -2   6        0.03       -7.53     15.05 o 
  -4  -2   6        0.12        5.71     11.73 o 
  -3  -2   6      424.23      453.07     21.55 o 
  -2  -2   6      849.95      841.19     45.48 o 
  -1  -2   6     1537.26     1490.60     22.91 o 
   0  -2   6     1137.85     1140.26     18.65 o 
   1  -2   6      130.41      143.85     23.53 o 
   2  -2   6       15.82       33.44     12.99 o 
   3  -2   6       60.70      103.64     19.49 o 
   4  -2   6      168.60      283.82     29.95 o 
   5  -2   6      138.16      175.11     32.17 o 
  -5  -1   6        4.39       -7.29     14.58 o 
  -4  -1   6      158.63      190.48     18.70 o 
  -3  -1   6       43.40       63.07     12.52 o 
  -2  -1   6       50.09       57.77      7.60 o 
  -1  -1   6        4.65        3.06      3.10 o 
   0  -1   6       47.03       62.10      7.05 o 
   1  -1   6      112.36      128.95      9.51 o 
   2  -1   6     1176.51     1121.04     36.45 o 
   3  -1   6      674.26      644.51     29.00 o 
   4  -1   6      169.33      209.66     27.73 o 
   5  -1   6       20.61        9.67     25.36 o 
  -5   0   6        1.34       -0.63     15.37 o 
  -4   0   6       86.93       97.94     12.09 o 
  -3   0   6       41.97       37.75     15.13 o 
  -2   0   6       74.51       77.47      7.96 o 
  -1   0   6      684.98      731.58     17.15 o 
   0   0   6      471.26      439.82     12.50 o 
   1   0   6     3160.64     3129.37     48.65 o 
   2   0   6     1095.91     1061.29     34.55 o 
   3   0   6      437.16      469.08     25.04 o 
   4   0   6        9.70        1.74     19.33 o 
   5   0   6        3.14        4.28     24.25 o 
  -5   1   6        9.05       -7.05     14.10 o 
  -4   1   6        0.03       -4.56      9.12 o 
  -3   1   6      137.56      168.28     11.69 o 
  -2   1   6      145.39      160.00     12.04 o 
  -1   1   6     1046.31     1037.17     21.63 o 
   0   1   6      400.41      365.76     17.27 o 
   1   1   6      901.06      808.69     26.78 o 
   2   1   6      149.86      184.46     16.96 o 
   3   1   6      216.76      211.56     19.18 o 
   4   1   6      215.80      268.45     27.89 o 
   5   1   6       27.93       59.59     26.46 o 
  -5   2   6       10.47       -9.35     19.81 o 
  -4   2   6        0.97       -1.24      9.10 o 
  -3   2   6      238.02      232.45     25.51 o 
  -2   2   6      507.62      492.15     14.14 o 
  -1   2   6      629.87      629.46     15.31 o 
   0   2   6       78.78       60.85     11.41 o 
   1   2   6      128.24      124.88     12.04 o 
   2   2   6      276.53      289.23     10.84 o 
   3   2   6     1219.20     1158.75     38.67 o 
   4   2   6      151.34      175.27     24.09 o 
   5   2   6       21.00       19.18     24.09 o 
  -5   3   6       23.41       10.30     20.60 o 
  -4   3   6        4.80       -2.56      9.13 o 
  -3   3   6       68.83       84.96     15.13 o 
  -2   3   6       13.60       14.21      6.09 o 
  -1   3   6      181.70      199.67      7.28 o 
   0   3   6      915.53      957.60     19.18 o 
   1   3   6      433.29      367.66     17.27 o 
   2   3   6      524.19      534.94     13.93 o 
   3   3   6      368.53      313.93     19.97 o 
   4   3   6      166.95      201.10     23.77 o 
   5   3   6        0.78      -10.38     20.76 o 
  -5   4   6        1.21      -10.54     21.08 o 
  -4   4   6        8.49       -4.91     15.69 o 
  -3   4   6      225.25      231.37     15.05 o 
  -2   4   6       56.84       56.96      7.72 o 
  -1   4   6      655.20      599.62     13.31 o 
   0   4   6     2645.29     2870.57     71.63 o 
   1   4   6      260.92      232.64      9.29 o 
   2   4   6      376.52      341.41     11.25 o 
   3   4   6      163.52      182.72     16.48 o 
   4   4   6       11.45        6.50     16.16 o 
   5   4   6        1.11        6.97     17.27 o 
  -5   5   6        6.61      -10.78     21.55 o 
  -4   5   6       83.62       57.05     19.81 o 
  -3   5   6      427.39      423.08     14.93 o 
  -2   5   6      406.83      365.91     19.49 o 
  -1   5   6      785.07      829.24     18.62 o 
   0   5   6      494.91      532.89     13.35 o 
   1   5   6       14.40       30.00      6.10 o 
   2   5   6       36.99       41.52      6.01 o 
   3   5   6      378.67      319.51     13.33 o 
   4   5   6      244.40      228.64     15.00 o 
   5   5   6        5.96       -6.18     16.80 o 
  -4   6   6        1.67       -8.95     17.91 o 
  -3   6   6        2.27       -7.92     15.85 o 
  -2   6   6       52.34       47.70     14.10 o 
  -1   6   6       27.70       47.92      9.19 o 
   0   6   6     1095.49     1103.53     41.92 o 
   1   6   6      908.56      949.96     20.75 o 
   2   6   6      323.03      286.27     11.43 o 
   3   6   6       19.76       22.36      8.68 o 
   4   6   6      171.08      203.00     22.50 o 
   5   6   6        0.55       -8.95     17.91 o 
  -4   7   6      117.61       57.84     21.55 o 
  -3   7   6        3.62       -1.74     16.96 o 
  -2   7   6       36.12       14.58     15.21 o 
  -1   7   6       42.85       49.80      6.95 o 
   0   7   6      342.80      367.17     12.03 o 
   1   7   6       66.75       93.93      8.51 o 
   2   7   6       77.86       70.85      8.72 o 
   3   7   6       51.67       42.15     12.99 o 
   4   7   6        2.65        8.72     14.58 o 
   5   7   6       49.15       36.45     19.97 o 
  -4   8   6        0.17       11.89     22.19 o 
  -3   8   6       54.37       32.49     20.13 o 
  -2   8   6       86.23       60.70     18.07 o 
  -1   8   6      176.54      190.30     10.31 o 
   0   8   6      488.64      513.06     14.61 o 
   1   8   6        0.31        2.93      5.71 o 
   2   8   6       41.60       50.08     11.57 o 
   3   8   6        4.89       -0.63     11.41 o 
   4   8   6       36.82       31.54     16.64 o 
   5   8   6       54.25       39.94     21.71 o 
  -4   9   6       10.39       13.79     24.25 o 
  -3   9   6      132.33      106.49     24.09 o 
  -2   9   6       29.70       35.18     18.07 o 
  -1   9   6       27.96       30.75      8.18 o 
   0   9   6       58.03       90.44      9.36 o 
   1   9   6      218.32      218.38     10.89 o 
   2   9   6       15.29       21.87     10.30 o 
   3   9   6       21.15       23.77     13.63 o 
   4   9   6       42.25       56.73     18.07 o 
  -3  10   6        5.99        6.34     21.55 o 
  -2  10   6        7.82       24.25     18.38 o 
  -1  10   6       44.43       42.10      9.33 o 
   0  10   6        1.22       -1.24      6.82 o 
   1  10   6      355.15      374.95     20.44 o 
   2  10   6        1.56        5.23     10.62 o 
   3  10   6       21.16       13.79     12.68 o 
   4  10   6        7.05       -7.29     14.58 o 
  -3  11   6        1.86       -1.27     22.66 o 
  -2  11   6       98.40       86.53     22.03 o 
  -1  11   6        3.26       11.32      8.29 o 
   0  11   6        0.65        5.07     10.62 o 
   1  11   6      219.71      240.24     18.54 o 
   2  11   6        0.00       -1.74     11.57 o 
   3  11   6        0.56        2.54     12.52 o 
   4  11   6        2.17        0.79     16.80 o 
  -2  12   6       27.33       31.22     20.60 o 
  -1  12   6       29.23       34.86     12.68 o 
   0  12   6       25.08       16.01     12.52 o 
   1  12   6        3.61       -5.07     12.04 o 
   2  12   6       82.25       86.37     16.48 o 
   3  12   6       17.05       -3.33     14.10 o 
   0  13   6       23.80       24.09     12.84 o 
   1  13   6        4.06        5.55     13.79 o 
   2  13   6       59.34       46.43     16.01 o 
   3  13   6        8.53       -6.34     14.42 o 
   0  14   6        0.18        4.12     12.52 o 
   1  14   6        6.92       11.25     14.74 o 
   2  14   6        0.87        7.45     16.16 o 
  -1 -10   7       11.19       21.87     15.05 o 
   0 -10   7      170.40      129.16     20.76 o 
   1 -10   7       67.28       53.88     18.86 o 
  -2  -9   7       14.87       11.89     13.15 o 
  -1  -9   7       26.58       11.89     13.15 o 
   0  -9   7      108.08       89.06     18.07 o 
   1  -9   7       72.85       59.59     17.43 o 
   2  -9   7       10.32        5.07     16.48 o 
  -3  -8   7       35.39       36.61     15.37 o 
  -2  -8   7       41.98       57.53     14.42 o 
  -1  -8   7       72.39       63.39     14.26 o 
   0  -8   7        4.63       -2.54     11.89 o 
   1  -8   7       29.91       18.54     13.63 o 
   2  -8   7       93.91       85.10     19.65 o 
   3  -8   7      102.16      123.82     40.17 o 
  -3  -7   7        0.18        3.17     12.36 o 
  -2  -7   7        2.85       -0.79     10.30 o 
  -1  -7   7       22.27       17.65      7.56 o 
   0  -7   7       34.54       24.25     11.57 o 
   1  -7   7      224.39      244.52     22.03 o 
   2  -7   7      570.69      544.50     20.92 o 
   3  -7   7       75.16       70.68     25.51 o 
  -4  -6   7       10.69       -3.49     13.79 o 
  -3  -6   7        0.10       -4.44     11.09 o 
  -2  -6   7        1.41       -2.06      9.67 o 
  -1  -6   7      155.88      173.87     11.37 o 
   0  -6   7      162.61      176.86     15.69 o 
   1  -6   7       56.08       67.29     10.73 o 
   2  -6   7        0.77       -8.68     17.35 o 
   3  -6   7        3.93       -9.98     19.97 o 
   4  -6   7       29.75       37.87     27.10 o 
  -4  -5   7       22.06       37.24     14.90 o 
  -3  -5   7       68.30       96.35     15.69 o 
  -2  -5   7      194.44      231.53     16.80 o 
  -1  -5   7      133.98      123.09      9.78 o 
   0  -5   7      291.22      292.35     10.04 o 
   1  -5   7      468.96      475.44     16.92 o 
   2  -5   7        2.76       -3.96      9.17 o 
   3  -5   7      217.34      254.35     29.63 o 
   4  -5   7      135.99      149.76     29.79 o 
  -4  -4   7       20.51       17.59     14.42 o 
  -3  -4   7        1.80       -4.83      9.67 o 
  -2  -4   7       29.41       21.71      9.35 o 
  -1  -4   7        4.91        2.68      5.49 o 
   0  -4   7      217.55      204.99      7.07 o 
   1  -4   7     1860.70     1853.72     37.37 o 
   2  -4   7      690.70      619.15     20.05 o 
   3  -4   7      413.74      386.83     25.99 o 
   4  -4   7       55.65       71.15     25.51 o 
  -4  -3   7        8.52       16.64     14.10 o 
  -3  -3   7        0.11       -4.36      8.72 o 
  -2  -3   7       65.38      105.86     12.84 o 
  -1  -3   7      301.17      314.29      9.83 o 
   0  -3   7      207.12      209.20      6.92 o 
   1  -3   7      431.00      435.10     19.25 o 
   2  -3   7      287.57      273.84     20.13 o 
   3  -3   7       57.19       52.77     20.60 o 
   4  -3   7       91.07      101.90     26.31 o 
  -5  -2   7        1.44       10.46     18.38 o 
  -4  -2   7        0.21       -6.10     12.20 o 
  -3  -2   7        5.79        3.96     10.30 o 
  -2  -2   7      144.97      180.22     11.26 o 
  -1  -2   7      230.62      241.80      8.30 o 
   0  -2   7      970.49      962.69     17.43 o 
   1  -2   7        1.19        6.34      7.50 o 
   2  -2   7      223.55      258.47     19.49 o 
   3  -2   7      238.22      288.90     27.26 o 
   4  -2   7      153.44      218.22     29.79 o 
   5  -2   7       25.27       12.52     27.57 o 
  -5  -1   7        3.19       -6.18     17.12 o 
  -4  -1   7        0.52       -6.26     12.52 o 
  -3  -1   7       40.91       36.70      9.00 o 
  -2  -1   7       56.20       68.91      9.13 o 
  -1  -1   7       68.87       76.34      5.72 o 
   0  -1   7      195.64      171.64      9.40 o 
   1  -1   7      308.56      285.47     11.44 o 
   2  -1   7      340.78      381.60     21.71 o 
   3  -1   7      554.97      546.73     27.89 o 
   4  -1   7       69.64       84.47     24.72 o 
   5  -1   7       17.42       24.72     27.57 o 
  -5   0   7        0.75       -0.95     16.64 o 
  -4   0   7       12.84       -3.20      9.85 o 
  -3   0   7       77.41       82.67     15.05 o 
  -2   0   7       11.43        7.93      6.62 o 
  -1   0   7       92.76      106.51      8.90 o 
   0   0   7     1533.96     1510.50     29.41 o 
   1   0   7     1335.85     1316.91     39.62 o 
   2   0   7      162.43      195.24     19.49 o 
   3   0   7        1.68        4.28     15.21 o 
   4   0   7        3.23       16.16     21.39 o 
   5   0   7       18.44       12.20     26.31 o 
  -5   1   7        5.07       13.95     16.96 o 
  -4   1   7        0.13        2.35      9.94 o 
  -3   1   7      110.05      126.14     12.68 o 
  -2   1   7      237.02      258.35     11.19 o 
  -1   1   7      512.21      461.85     20.28 o 
   0   1   7      148.00      142.15     15.85 o 
   1   1   7        1.78       11.89     10.62 o 
   2   1   7        9.05       15.05     12.36 o 
   3   1   7       33.84       52.30     17.27 o 
   4   1   7       98.46      107.60     23.93 o 
   5   1   7       60.25       54.83     27.73 o 
  -5   2   7        0.31       10.90     12.82 o 
  -4   2   7        4.38       13.46     10.17 o 
  -3   2   7       81.60       91.40     29.87 o 
  -2   2   7      225.24      219.08     10.39 o 
  -1   2   7      365.47      392.32     12.59 o 
   0   2   7       99.60      113.62     15.05 o 
   1   2   7       51.79       33.91     11.73 o 
   2   2   7      889.32      867.83     19.60 o 
   3   2   7        5.21        5.39     14.74 o 
   4   2   7       37.88       23.93     19.49 o 
   5   2   7       21.42       37.87     25.83 o 
  -5   3   7        0.79        7.13     21.08 o 
  -4   3   7       33.84       37.34     11.19 o 
  -3   3   7       10.64        6.03      8.10 o 
  -2   3   7       30.31       30.70      7.44 o 
  -1   3   7      890.92      798.44     18.84 o 
   0   3   7     1171.29     1125.95     35.81 o 
   1   3   7      515.71      511.55     22.03 o 
   2   3   7      529.65      481.19     14.11 o 
   3   3   7      311.20      297.14     20.92 o 
   4   3   7      316.78      322.81     24.72 o 
   5   3   7        3.19      -11.17     22.34 o 
  -5   4   7        1.98        7.13     21.87 o 
  -4   4   7        4.14        2.60     10.22 o 
  -3   4   7       65.05       57.82     31.06 o 
  -2   4   7      150.86      164.40     11.00 o 
  -1   4   7      253.89      248.64     16.32 o 
   0   4   7       50.39       46.88      6.12 o 
   1   4   7      600.93      606.16     24.09 o 
   2   4   7       17.58       38.54      8.56 o 
   3   4   7      362.42      340.87     21.08 o 
   4   4   7       60.82       68.30     20.28 o 
   5   4   7       45.64       71.31     20.44 o 
  -4   5   7       12.03       20.76     18.38 o 
  -3   5   7       15.03       13.47      9.00 o 
  -2   5   7       88.31       87.48     16.16 o 
  -1   5   7       22.04       30.90     12.52 o 
   0   5   7        0.54        1.45      4.83 o 
   1   5   7       67.46       87.47      8.52 o 
   2   5   7       34.44       42.41      8.22 o 
   3   5   7       17.13       22.20      9.36 o 
   4   5   7       36.44       50.76     12.48 o 
   5   5   7       18.05       13.95     17.91 o 
  -4   6   7       24.00       28.05     19.81 o 
  -3   6   7       22.12       35.66     18.22 o 
  -2   6   7       17.71        4.75     13.63 o 
  -1   6   7       90.45       91.28     15.21 o 
   0   6   7       17.49       20.69      5.77 o 
   1   6   7      192.62      190.66      9.82 o 
   2   6   7      385.54      356.68     13.55 o 
   3   6   7      132.34      131.75     19.65 o 
   4   6   7       27.29       12.84     15.37 o 
   5   6   7        0.29       -4.28     18.86 o 
  -4   7   7        1.32       21.08     20.44 o 
  -3   7   7       15.11       32.33     20.13 o 
  -2   7   7       64.24       45.48     16.48 o 
  -1   7   7       60.00       59.59     14.90 o 
   0   7   7       97.93       92.83     26.39 o 
   1   7   7      121.34      147.60     20.13 o 
   2   7   7        5.70        5.35      7.60 o 
   3   7   7        0.52       -5.23     10.46 o 
   4   7   7       14.26       10.30     15.21 o 
   5   7   7        1.82       -9.27     18.54 o 
  -4   8   7       13.07       54.20     24.56 o 
  -3   8   7       17.56       11.25     19.33 o 
  -2   8   7       64.86       17.59     17.12 o 
  -1   8   7      211.85      233.59     18.22 o 
   0   8   7       68.51       93.49     12.99 o 
   1   8   7        6.18       10.83      6.93 o 
   2   8   7       10.01       10.75      8.32 o 
   3   8   7      180.23      175.75     18.22 o 
   4   8   7        1.59       -7.29     14.58 o 
  -4   9   7        0.25      -10.86     21.71 o 
  -3   9   7        4.55       -1.43     20.60 o 
  -2   9   7        1.77       -9.03     18.07 o 
  -1   9   7        6.75       -6.58     13.15 o 
   0   9   7      120.42      164.72     12.60 o 
   1   9   7       45.77       67.39     15.77 o 
   2   9   7       27.60       29.16     11.73 o 
   3   9   7        5.43        8.08     13.15 o 
   4   9   7        0.85       -5.86     16.64 o 
  -3  10   7        0.14        2.85     22.19 o 
  -2  10   7        0.24       -5.71     19.65 o 
  -1  10   7        8.47        9.03     14.58 o 
   0  10   7      177.40      198.39     12.15 o 
   1  10   7       27.30       28.05     11.73 o 
   2  10   7      103.50      102.53     15.53 o 
   3  10   7        1.83       -5.86     12.52 o 
   4  10   7        9.37       -8.48     16.96 o 
  -3  11   7        6.65      -11.49     22.98 o 
  -2  11   7       18.47       21.08     20.44 o 
  -1  11   7       44.11       14.74     16.80 o 
   0  11   7        7.61        8.72     11.57 o 
   1  11   7       46.48       43.10     14.26 o 
   2  11   7       53.63       62.76     14.90 o 
   3  11   7       12.61       -6.58     13.15 o 
   4  11   7        2.11       -4.60     16.64 o 
  -2  12   7        1.35       -3.33     19.49 o 
   0  12   7       12.36       16.80     12.84 o 
   1  12   7        9.72       17.59     13.15 o 
   2  12   7        2.66       -5.39     13.15 o 
   3  12   7        0.18        1.74     14.10 o 
   0  13   7        7.56       -4.60     12.04 o 
   1  13   7        8.99        8.87     14.74 o 
   2  13   7        0.10       -0.16     14.42 o 
   3  13   7        3.85       14.58     16.48 o 
   0  14   7       11.40       11.41     14.26 o 
   1  14   7        1.28       14.26     15.05 o 
   2  14   7        1.06        5.86     15.69 o 
   0 -10   8       16.69        5.55     16.01 o 
  -1  -9   8       13.39       -1.27     13.63 o 
   0  -9   8       24.27        0.48     14.90 o 
   1  -9   8       32.09       46.75     17.12 o 
  -3  -8   8        7.85        4.28     14.10 o 
  -2  -8   8        0.24        2.06     11.73 o 
  -1  -8   8        0.06       -3.01     11.89 o 
   0  -8   8        0.49       -0.95     12.20 o 
   1  -8   8       91.92      111.25     19.81 o 
   2  -8   8      180.11      204.27     26.46 o 
  -3  -7   8       17.75       12.84     14.10 o 
  -2  -7   8        8.99       31.85     13.15 o 
  -1  -7   8       29.10       36.29     13.31 o 
   0  -7   8      234.81      196.82     20.28 o 
   1  -7   8      171.52      191.91     21.71 o 
   2  -7   8      163.73      142.91     16.58 o 
   3  -7   8       30.75       29.48     24.40 o 
  -3  -6   8        6.42       10.14     13.15 o 
  -2  -6   8      266.12      280.81     19.18 o 
  -1  -6   8       47.97       48.88     11.73 o 
   0  -6   8      332.13      317.74     20.60 o 
   1  -6   8        7.27       -2.11      9.21 o 
   2  -6   8        0.39       -5.39     10.78 o 
   3  -6   8      119.15      143.73     27.89 o 
  -4  -5   8        3.73        1.58     13.63 o 
  -3  -5   8        8.21        5.23     11.89 o 
  -2  -5   8       96.55      122.18     16.32 o 
  -1  -5   8        9.33        3.75      6.71 o 
   0  -5   8        2.39       -4.04      8.08 o 
   1  -5   8      392.39      374.52     16.02 o 
   2  -5   8      166.07      210.16     16.90 o 
   3  -5   8      343.52      345.31     26.62 o 
   4  -5   8       61.59       72.26     29.00 o 
  -4  -4   8        1.98       -6.97     13.95 o 
  -3  -4   8       14.87       17.91     11.89 o 
  -2  -4   8        0.21       -5.23     10.46 o 
  -1  -4   8      258.32      258.01     11.64 o 
   0  -4   8      554.81      533.53     11.20 o 
   1  -4   8      653.14      635.28     19.78 o 
   2  -4   8      226.63      288.58     27.42 o 
   3  -4   8      112.55      103.32     24.40 o 
   4  -4   8        6.48      -11.89     23.77 o 
  -4  -3   8        7.13       -0.32     15.37 o 
  -3  -3   8       23.70       42.95     13.79 o 
  -2  -3   8       28.96       35.97     11.89 o 
  -1  -3   8      393.59      368.16     14.86 o 
   0  -3   8      177.74      182.60      7.30 o 
   1  -3   8       13.45       21.09      8.34 o 
   2  -3   8        0.28       -7.69     15.37 o 
   3  -3   8       46.80       84.31     22.50 o 
   4  -3   8      121.36      160.85     29.32 o 
  -4  -2   8       13.64       24.40     15.69 o 
  -3  -2   8      107.35      137.87     17.59 o 
  -2  -2   8       61.66       72.25      9.75 o 
  -1  -2   8      382.88      371.43     14.37 o 
   0  -2   8       26.13       30.17      5.79 o 
   1  -2   8       20.48       27.79      8.82 o 
   2  -2   8      351.13      373.84     23.30 o 
   3  -2   8      108.49      183.83     24.56 o 
   4  -2   8      119.89      137.55     28.37 o 
  -4  -1   8       52.77       59.59     17.27 o 
  -3  -1   8      130.28      152.01     13.52 o 
  -2  -1   8        0.98       -3.02      7.14 o 
  -1  -1   8       30.21       41.67      8.38 o 
   0  -1   8      550.37      555.86     20.28 o 
   1  -1   8      897.98      885.76     32.01 o 
   2  -1   8      321.51      322.49     21.71 o 
   3  -1   8      272.26      254.82     22.19 o 
   4  -1   8      131.84      152.29     28.05 o 
  -4   0   8       12.76       30.27     15.21 o 
  -3   0   8       96.76      125.34     12.81 o 
  -2   0   8      424.89      420.64     15.85 o 
  -1   0   8      345.23      354.45     13.67 o 
   0   0   8      280.34      264.65     11.76 o 
   1   0   8     1421.91     1469.36     44.69 o 
   2   0   8       17.82        5.71     13.79 o 
   3   0   8        0.15       -5.71     17.75 o 
   4   0   8       69.52       64.82     24.40 o 
   5   0   8       59.40       29.95     29.00 o 
  -4   1   8       15.14       27.58     11.87 o 
  -3   1   8        5.58       14.17      9.17 o 
  -2   1   8      285.87      278.21     47.46 o 
  -1   1   8       41.82       45.33      7.91 o 
   0   1   8      310.48      358.62     20.76 o 
   1   1   8        8.67       18.07     13.15 o 
   2   1   8      638.30      623.38     17.54 o 
   3   1   8       61.08       57.05     19.49 o 
   4   1   8      254.24      261.96     30.43 o 
   5   1   8       46.72       38.03     27.89 o 
  -4   2   8       68.04       64.72     12.95 o 
  -3   2   8       32.63       31.27      9.55 o 
  -2   2   8       60.09       65.46      9.47 o 
  -1   2   8      207.29      211.64     10.66 o 
   0   2   8       38.20       44.69     14.10 o 
   1   2   8      523.81      517.73     24.09 o 
   2   2   8     1495.87     1429.01     28.16 o 
   3   2   8      190.60      208.07     24.09 o 
   4   2   8       49.61       49.44     22.98 o 
   5   2   8        0.07      -12.92     25.83 o 
  -4   3   8        0.09       12.73     11.29 o 
  -3   3   8        5.08        2.44      9.20 o 
  -2   3   8       60.06       73.70      9.44 o 
  -1   3   8      176.62      168.30     15.37 o 
   0   3   8      241.78      228.68     17.59 o 
   1   3   8      684.23      708.53     28.21 o 
   2   3   8      289.18      254.69     12.61 o 
   3   3   8       29.32       40.41     17.27 o 
   4   3   8       23.31       10.14     20.28 o 
   5   3   8       18.06       23.45     26.62 o 
  -4   4   8       11.40        3.23     11.08 o 
  -3   4   8       25.50       20.83      9.78 o 
  -2   4   8      218.21      235.73     11.82 o 
  -1   4   8      206.40      132.32     17.43 o 
   0   4   8      157.94      170.04     15.69 o 
   1   4   8       10.33       26.78     13.15 o 
   2   4   8       29.04       43.63     10.47 o 
   3   4   8      745.27      648.95     29.00 o 
   4   4   8       20.54       10.62     19.02 o 
   5   4   8       14.90       -6.81     24.40 o 
  -4   5   8        4.52       -9.03     18.07 o 
  -3   5   8        9.67        9.81     11.17 o 
  -2   5   8      237.14      233.27     18.70 o 
  -1   5   8       16.38        3.49     12.36 o 
   0   5   8       14.73       16.47      8.24 o 
   1   5   8      100.28      124.36     11.41 o 
   2   5   8       83.97      107.24     11.06 o 
   3   5   8       94.43      122.48     12.83 o 
   4   5   8        1.17        2.41     12.21 o 
   5   5   8        3.13       -1.27     18.22 o 
  -4   6   8       27.01       18.86     20.44 o 
  -3   6   8        6.61       -8.56     17.12 o 
  -2   6   8        9.80        0.32     14.90 o 
  -1   6   8      272.79       87.64     17.59 o 
   0   6   8      318.89      314.89     19.33 o 
   1   6   8      292.16      295.96     12.41 o 
   2   6   8      595.87      537.72     20.92 o 
   3   6   8       73.39       69.09     11.49 o 
   4   6   8        5.12       -3.17     15.85 o 
   5   6   8        0.91       -9.19     18.38 o 
  -4   7   8       36.57       11.41     21.71 o 
  -3   7   8       22.74        8.24     19.81 o 
  -2   7   8       12.95       13.47     16.01 o 
  -1   7   8      844.88      897.59     33.28 o 
   0   7   8       85.41       87.11      8.94 o 
   1   7   8       12.06        2.81      7.29 o 
   2   7   8       40.36       49.94     12.36 o 
   3   7   8       48.89       62.32     11.45 o 
   4   7   8        6.09       -1.43     16.48 o 
  -4   8   8        0.64       10.93     22.82 o 
  -3   8   8       12.27        9.51     21.39 o 
  -2   8   8        1.26       -1.58     17.27 o 
  -1   8   8       70.83      100.79     19.49 o 
   0   8   8      307.47      325.50     17.12 o 
   1   8   8        8.20        2.17      7.94 o 
   2   8   8       15.50       13.12     10.14 o 
   3   8   8       91.46       73.53     15.53 o 
   4   8   8       44.07       16.48     16.96 o 
  -3   9   8        0.06      -10.38     20.76 o 
  -2   9   8        6.57       -9.11     18.22 o 
  -1   9   8       21.95        9.98     15.53 o 
   0   9   8      190.80       76.38     17.75 o 
   1   9   8       39.26       41.42     14.18 o 
   2   9   8       47.17       43.10     13.31 o 
   3   9   8       17.47       15.21     14.26 o 
   4   9   8        3.91        9.67     17.91 o 
  -3  10   8       12.50      -10.70     21.39 o 
  -2  10   8       30.25       16.48     21.87 o 
  -1  10   8       34.62       16.48     16.32 o 
   0  10   8      138.88      167.04     13.06 o 
   1  10   8        2.74       10.30     11.57 o 
   2  10   8        0.02       10.46     12.04 o 
   3  10   8       10.44       -7.37     14.74 o 
   4  10   8       32.27       51.35     20.28 o 
  -3  11   8       12.24      -11.81     23.61 o 
  -2  11   8        1.91      -10.30     20.60 o 
  -1  11   8        4.07        1.90     17.91 o 
   0  11   8       23.15       28.62      9.97 o 
   1  11   8       10.34       -4.75     12.52 o 
   2  11   8        2.64       -6.18     12.36 o 
   3  11   8        0.17       -4.12     13.47 o 
  -2  12   8        4.14       -8.08     21.71 o 
  -1  12   8        0.38       -8.72     17.43 o 
   0  12   8        0.18       -5.63     11.25 o 
   1  12   8       19.37       35.50     14.90 o 
   2  12   8        7.78        0.95     14.42 o 
   3  12   8       10.03       21.39     16.01 o 
   0  13   8       26.24       49.29     16.01 o 
   1  13   8       20.76       35.50     15.53 o 
   2  13   8        9.04        9.67     15.37 o 
   0  14   8       10.65       26.62     15.05 o 
   1  14   8        1.19       -6.66     15.85 o 
   0  -9   9        7.62        3.80     15.37 o 
  -2  -8   9        0.79       -1.27     13.95 o 
   0  -8   9       30.34       49.44     16.16 o 
   1  -8   9       70.59       64.82     19.97 o 
  -2  -7   9        1.55       -6.81     13.63 o 
   0  -7   9      169.36      187.00     21.39 o 
   1  -7   9      118.15      102.06     19.97 o 
   2  -7   9       48.39       81.14     21.71 o 
  -3  -6   9       29.68       35.18     16.64 o 
  -2  -6   9       31.51       42.47     14.90 o 
  -1  -6   9       37.55       29.16     13.31 o 
   0  -6   9        5.29        8.87     12.20 o 
   1  -6   9       45.90       52.77     16.01 o 
   2  -6   9       63.27       55.95     14.35 o 
   3  -6   9      104.82      127.25     29.00 o 
  -3  -5   9        0.51        2.69     14.58 o 
  -2  -5   9        9.80        7.29     13.15 o 
  -1  -5   9        4.73       -1.27     10.46 o 
   0  -5   9       94.32      100.95     15.85 o 
   1  -5   9      211.98      252.47     33.36 o 
   2  -5   9      313.58      292.22     24.72 o 
   3  -5   9       98.16      131.53     28.05 o 
  -4  -4   9       17.64       -8.08     16.16 o 
  -3  -4   9        3.29       -6.34     12.68 o 
  -2  -4   9        1.53       -5.39     10.78 o 
  -1  -4   9       49.48       72.90     13.63 o 
   0  -4   9        6.53        7.99      5.79 o 
   1  -4   9      101.69      139.66     14.34 o 
   2  -4   9      223.79      282.40     28.21 o 
   3  -4   9       21.18       11.41     23.30 o 
  -4  -3   9       19.30       18.54     18.38 o 
  -3  -3   9       19.34       35.81     14.90 o 
  -2  -3   9       86.46      139.77     17.27 o 
  -1  -3   9      344.74      367.25     15.43 o 
   0  -3   9      874.30      915.21     15.49 o 
   1  -3   9      309.15      301.89     21.55 o 
   2  -3   9        4.60       10.78     18.07 o 
   3  -3   9       69.61      127.89     26.94 o 
   4  -3   9       82.67      112.20     28.53 o 
  -4  -2   9        4.76       -3.17     14.90 o 
  -3  -2   9        3.42        0.00     11.89 o 
  -2  -2   9       61.31       83.86     11.27 o 
  -1  -2   9       38.52       61.09      9.79 o 
   0  -2   9      184.16      201.58     12.75 o 
   1  -2   9      191.45      201.64     13.82 o 
   2  -2   9      316.03      330.89     23.45 o 
   3  -2   9      476.64      489.68     29.63 o 
   4  -2   9      102.20       88.43     27.26 o 
  -4  -1   9        0.88       -6.50     15.69 o 
  -3  -1   9        0.08       10.93     13.47 o 
  -2  -1   9        1.84        7.39      8.20 o 
  -1  -1   9        1.71        1.69      8.23 o 
   0  -1   9      252.10      275.17     13.04 o 
   1  -1   9      681.35      680.08     18.54 o 
   2  -1   9      348.55      348.64     23.14 o 
   3  -1   9       54.36       53.41     21.71 o 
   4  -1   9       22.31       80.50     26.62 o 
  -4   0   9        0.35       -7.77     15.53 o 
  -3   0   9        0.28       -4.12      9.33 o 
  -2   0   9       43.38       62.35     15.29 o 
  -1   0   9      343.27      374.94     15.09 o 
   0   0   9      360.64      374.47     22.50 o 
   1   0   9        4.17        9.03     14.42 o 
   2   0   9       47.02       54.04     17.43 o 
   3   0   9       70.06      109.98     23.77 o 
   4   0   9       56.84       37.56     25.67 o 
  -4   1   9        0.94       -3.02     13.87 o 
  -3   1   9       35.59       29.56     10.89 o 
  -2   1   9       51.12       58.27     22.98 o 
  -1   1   9      152.41      173.80     13.55 o 
   0   1   9       69.03       85.10     17.59 o 
   1   1   9      243.48      282.08     20.13 o 
   2   1   9      163.99      190.21     22.27 o 
   3   1   9      278.00      276.06     23.30 o 
   4   1   9       57.15       81.14     26.46 o 
  -4   2   9       12.79        2.02     14.10 o 
  -3   2   9       18.84        8.98     10.38 o 
  -2   2   9        0.06        5.70      8.36 o 
  -1   2   9       43.41       42.30      8.91 o 
   0   2   9      709.33      682.70     29.79 o 
   1   2   9      207.19      227.88     22.98 o 
   2   2   9       69.00       82.64     11.77 o 
   3   2   9      143.21      191.28     25.36 o 
   4   2   9        4.86        4.75     22.50 o 
  -4   3   9        0.65       -5.88     11.77 o 
  -3   3   9        4.12        6.96     10.31 o 
  -2   3   9       18.64       36.01     14.90 o 
  -1   3   9       79.58       42.63     14.74 o 
   0   3   9      238.76      238.82     19.49 o 
   1   3   9      297.88      341.19     22.03 o 
   2   3   9        6.89       -4.58     10.18 o 
   3   3   9        6.77       -8.24     16.48 o 
   4   3   9        2.51      -10.86     21.71 o 
  -4   4   9        0.70       -4.06     11.67 o 
  -3   4   9       75.60       60.41     30.66 o 
  -2   4   9      165.43      188.27     17.12 o 
  -1   4   9      326.57      279.86     20.44 o 
   0   4   9        5.97       11.04      6.60 o 
   1   4   9       13.93       13.79     15.21 o 
   2   4   9        1.85        8.47     10.47 o 
   3   4   9       22.02       52.45     20.13 o 
   4   4   9       80.59      111.25     25.83 o 
  -4   5   9       14.81        9.98     12.51 o 
  -3   5   9        6.38       -4.79      9.57 o 
  -2   5   9       15.23       21.55     16.96 o 
  -1   5   9      110.00       57.84     17.27 o 
   0   5   9       52.05       60.34      8.15 o 
   1   5   9      300.85      279.81     12.62 o 
   2   5   9      679.82      680.67     20.16 o 
   3   5   9      139.14      151.66     22.82 o 
   4   5   9       58.31       56.78     13.82 o 
  -4   6   9        0.05       -4.75     20.92 o 
  -3   6   9        3.31        6.97     18.86 o 
  -2   6   9       24.35       20.92     17.59 o 
  -1   6   9       50.75       -0.79     16.64 o 
   0   6   9      118.06      120.60     11.49 o 
   1   6   9       35.40       37.03      9.28 o 
   2   6   9       71.63       85.49     11.51 o 
   3   6   9        0.39       -1.66     10.16 o 
   4   6   9        2.79        6.43     11.95 o 
  -4   7   9        0.28      -10.62     21.24 o 
  -3   7   9        3.79        1.74     21.08 o 
  -2   7   9       68.15       26.78     19.49 o 
  -1   7   9        1.47        1.27     16.96 o 
   0   7   9       13.57       15.89     10.46 o 
   1   7   9       74.69       73.89     10.27 o 
   2   7   9        0.33        9.85      9.41 o 
   3   7   9       26.79       28.95     11.51 o 
   4   7   9       36.27       46.75     18.54 o 
  -3   8   9       10.26        7.13     22.50 o 
  -2   8   9        2.31       -9.11     18.22 o 
  -1   8   9        5.77       -8.16     16.32 o 
   0   8   9        2.32       -2.90      8.09 o 
   1   8   9      105.87      106.15     11.61 o 
   2   8   9       63.15       55.37     10.91 o 
   3   8   9        3.38        1.74     12.68 o 
   4   8   9        0.19       -7.45     14.90 o 
  -3   9   9        0.01        7.77     22.98 o 
  -2   9   9        0.09       -9.98     19.97 o 
  -1   9   9       17.28        9.67     18.07 o 
   0   9   9       11.02       -2.69     16.96 o 
   1   9   9       35.44       48.72     13.55 o 
   2   9   9       76.16       78.13     16.16 o 
   3   9   9        0.04       -6.81     13.63 o 
   4   9   9        2.65       -8.08     16.16 o 
  -3  10   9        5.52      -11.96     23.93 o 
  -2  10   9       31.92        9.19     22.34 o 
  -1  10   9       28.54       26.46     19.33 o 
   0  10   9       18.46       25.83     18.07 o 
   1  10   9        1.17       -4.59      9.17 o 
   2  10   9        6.99        4.91     12.84 o 
   3  10   9       21.21       31.69     16.01 o 
  -2  11   9        0.11      -11.57     23.14 o 
  -1  11   9        1.95       -9.35     18.70 o 
   0  11   9        1.64       -8.00     16.01 o 
   1  11   9        0.36       -6.02     12.04 o 
   2  11   9        1.90       -6.89     13.79 o 
   3  11   9       24.47       10.62     15.53 o 
  -2  12   9        1.64       11.25     24.56 o 
  -1  12   9        9.47        4.75     20.60 o 
   1  12   9       47.08       48.81     16.01 o 
   2  12   9        7.19       -2.22     14.26 o 
   3  12   9        0.24       -7.92     15.85 o 
   1  13   9        7.74        3.01     14.58 o 
   2  13   9        3.71       -4.28     16.01 o 
   0  -8  10        1.06       -4.60     14.26 o 
  -2  -7  10        5.55        9.51     15.21 o 
   0  -7  10       38.01       42.63     16.48 o 
   1  -7  10       86.14       60.22     20.13 o 
  -2  -6  10       11.77       11.25     14.58 o 
   0  -6  10        0.14       -6.02     12.04 o 
   1  -6  10        7.98       -6.97     13.95 o 
   2  -6  10       72.98       29.00     22.66 o 
  -3  -5  10       27.23       34.07     16.96 o 
  -2  -5  10        2.58       -6.34     12.68 o 
  -1  -5  10       14.20       22.50     12.84 o 
   0  -5  10       94.12      130.26     18.54 o 
   1  -5  10      217.15      277.36     18.70 o 
   2  -5  10      282.67      270.99     30.27 o 
   3  -5  10      120.16      102.21     29.95 o 
  -3  -4  10        0.06       -7.21     14.42 o 
  -2  -4  10       46.84       69.57     16.32 o 
  -1  -4  10      156.23      184.78     18.54 o 
   0  -4  10      254.96      257.03     11.32 o 
   1  -4  10       65.24       80.98     19.65 o 
   2  -4  10       22.25       13.47     21.08 o 
   3  -4  10       37.41       29.00     25.83 o 
  -3  -3  10        3.47       -1.43     14.10 o 
  -2  -3  10       98.23      109.19     17.43 o 
  -1  -3  10      117.34      131.85     16.48 o 
   0  -3  10        4.29       -3.50      7.00 o 
   1  -3  10       35.84       50.55     18.22 o 
   2  -3  10       88.08      138.82     24.72 o 
   3  -3  10      205.23      241.83     31.54 o 
  -4  -2  10        7.20        3.49     18.54 o 
  -3  -2  10        0.88       -6.34     12.68 o 
  -2  -2  10        2.93       -3.01     11.73 o 
  -1  -2  10        2.35        3.16      9.31 o 
   0  -2  10      552.38      614.22     19.37 o 
   1  -2  10      103.28      129.73     13.47 o 
   2  -2  10      325.08      342.78     24.25 o 
   3  -2  10      159.03      190.64     29.16 o 
  -4  -1  10       10.24       12.68     17.59 o 
  -3  -1  10        6.99        9.83     14.42 o 
  -2  -1  10        0.52       -3.41      8.74 o 
  -1  -1  10       85.41      105.57     12.34 o 
   0  -1  10      371.48      395.86     24.40 o 
   1  -1  10       22.79       25.03     13.39 o 
   2  -1  10       70.75       82.25     20.76 o 
   3  -1  10        8.56        0.79     21.55 o 
   4  -1  10       30.43       19.33     26.15 o 
  -4   0  10        0.10        3.01     17.27 o 
  -3   0  10       73.34       99.49     14.20 o 
  -2   0  10       53.07       65.37     18.38 o 
  -1   0  10      346.36      398.00     16.35 o 
   0   0  10      174.70      207.92     23.77 o 
   1   0  10       72.51       87.37     12.18 o 
   2   0  10        4.06       21.71     17.75 o 
   3   0  10       39.39       52.14     22.82 o 
   4   0  10      103.97      150.07     30.59 o 
  -4   1  10       58.54       34.07     17.43 o 
  -3   1  10       41.74       42.16     12.60 o 
  -2   1  10        1.75        1.11      9.49 o 
  -1   1  10        3.91       -6.26     12.52 o 
   0   1  10        9.88       -0.95     16.32 o 
   1   1  10      373.01      398.24     24.72 o 
   2   1  10      194.46      158.23     18.54 o 
   3   1  10      281.10      284.93     30.74 o 
   4   1  10       91.63      112.36     29.16 o 
  -4   2  10        0.46       -1.60     13.48 o 
  -3   2  10       21.84       35.72     12.41 o 
  -2   2  10       30.91       40.67     15.45 o 
  -1   2  10       40.63       50.53     15.93 o 
   0   2  10      273.29      284.30     22.66 o 
   1   2  10      693.27      722.48     32.17 o 
   2   2  10        2.65       -2.49     11.27 o 
   3   2  10       64.60       61.17     22.34 o 
   4   2  10        0.90      -11.09     23.93 o 
  -4   3  10        1.24       -6.51     13.01 o 
  -3   3  10       38.17       57.27     12.95 o 
  -2   3  10       72.69       65.45     40.17 o 
  -1   3  10       78.49       60.06     18.07 o 
   0   3  10      122.89      104.43     20.60 o 
   1   3  10      114.90      138.98     21.87 o 
   2   3  10       41.81       47.42     12.68 o 
   3   3  10       31.73       64.18     22.34 o 
   4   3  10      132.32       99.84     28.37 o 
  -4   4  10        1.76       11.57     13.62 o 
  -3   4  10       63.22       51.37     12.45 o 
  -2   4  10        1.13        5.39     17.75 o 
  -1   4  10        0.44       -1.74     16.01 o 
   0   4  10       11.66        8.72     16.48 o 
   1   4  10      219.64      215.36     24.88 o 
   2   4  10      290.41      286.47     14.81 o 
   3   4  10      122.76      142.15     25.20 o 
   4   4  10       23.69       46.59     24.88 o 
  -4   5  10        0.11       -6.11     13.07 o 
  -3   5  10       32.85        5.71     19.02 o 
  -2   5  10       30.15       43.26     19.18 o 
  -1   5  10        0.87       -8.64     17.27 o 
   0   5  10       95.78      101.26     21.55 o 
   1   5  10      285.76      292.94     13.79 o 
   2   5  10      172.60      218.85     26.15 o 
   3   5  10        8.71       -5.39     19.49 o 
   4   5  10       11.35       10.93     13.42 o 
  -3   6  10        8.05       -1.90     19.97 o 
  -2   6  10      138.59       63.39     21.24 o 
  -1   6  10       10.54       12.84     19.33 o 
   0   6  10      119.46      101.74     21.24 o 
   1   6  10       23.73       14.99      9.68 o 
   2   6  10       37.32       34.89     21.24 o 
   3   6  10       25.39        9.95     11.54 o 
   4   6  10       21.49        9.88     17.99 o 
  -3   7  10        3.56      -10.14     20.28 o 
  -2   7  10      113.86       55.15     22.34 o 
  -1   7  10        4.17        8.40     19.81 o 
   0   7  10       25.70       38.19     18.54 o 
   1   7  10       17.21       15.79      9.15 o 
   2   7  10       33.30       26.63     10.96 o 
   3   7  10       36.09       13.98     10.23 o 
   4   7  10        3.95       -8.08     16.16 o 
  -3   8  10        3.81       23.61     24.40 o 
  -2   8  10       35.72       16.80     20.92 o 
  -1   8  10       49.45       44.85     22.03 o 
   0   8  10       75.15        8.56     18.54 o 
   1   8  10      166.77      172.15     14.34 o 
   2   8  10      162.18      150.24     14.49 o 
   3   8  10        0.24        1.90     14.42 o 
   4   8  10       24.68        9.35     16.80 o 
  -3   9  10        0.29        3.01     25.20 o 
  -2   9  10       12.59       -5.39     22.03 o 
  -1   9  10      151.38       61.65     21.87 o 
   0   9  10        7.95       -9.27     18.54 o 
   1   9  10        1.34        4.41      9.48 o 
   2   9  10       17.56       16.69     18.70 o 
   3   9  10        2.34       -7.29     15.53 o 
  -2  10  10        3.27       11.25     23.14 o 
  -1  10  10        9.90        9.19     20.60 o 
   0  10  10        0.10       -9.59     19.18 o 
   1  10  10        0.03       -4.99      9.99 o 
   2  10  10        6.80       -5.86     13.79 o 
   3  10  10       11.40       -5.55     15.69 o 
  -2  11  10       19.75      -11.73     23.45 o 
  -1  11  10        0.72       -5.07     20.76 o 
   0  11  10       12.92       16.80     19.18 o 
   1  11  10       17.60        5.39     13.79 o 
   2  11  10        0.21        3.64     14.42 o 
   3  11  10       18.37       11.41     16.96 o 
  -1  12  10       18.96       19.02     22.98 o 
   1  12  10       10.57       -5.23     14.10 o 
   2  12  10        0.30       -5.39     15.37 o 
   1  13  10        6.15       -0.32     15.53 o 
   1  -6  11       47.72       54.04     20.13 o 
  -2  -5  11        5.20       17.27     16.01 o 
  -1  -5  11       38.52       40.57     15.69 o 
   2  -5  11       87.37      134.86     26.31 o 
  -2  -4  11        6.82        9.19     15.05 o 
  -1  -4  11       55.78       68.30     16.64 o 
   1  -4  11       38.61       32.65     20.44 o 
   2  -4  11       10.96       17.91     21.08 o 
  -3  -3  11        7.17       -7.53     15.05 o 
  -2  -3  11       13.47       21.55     14.74 o 
  -1  -3  11       20.42        7.45     13.47 o 
   0  -3  11        6.19        3.28      8.07 o 
   1  -3  11        9.28        0.16     17.12 o 
   2  -3  11      120.64      173.21     27.10 o 
   3  -3  11       70.82       80.19     27.89 o 
  -3  -2  11        2.93        0.32     14.90 o 
  -2  -2  11       13.65        5.55     13.95 o 
  -1  -2  11       16.59       19.45     10.76 o 
   0  -2  11        4.65        7.29     18.07 o 
   1  -2  11      291.66      307.16     15.77 o 
   2  -2  11      174.07      234.86     28.37 o 
   3  -2  11       40.77       38.98     25.20 o 
  -3  -1  11        1.90        9.19     14.74 o 
  -2  -1  11      125.80      137.10     15.42 o 
  -1  -1  11      380.84      471.26     18.75 o 
   0  -1  11      147.24      175.27     24.56 o 
   1  -1  11      226.34      254.88     16.64 o 
   2  -1  11       26.50       11.41     20.44 o 
   3  -1  11        1.95      -11.33     22.66 o 
  -3   0  11        0.68        3.64     16.32 o 
  -2   0  11        0.68        4.16     10.78 o 
  -1   0  11        2.34        1.14      9.72 o 
   0   0  11        8.83        3.33     18.38 o 
   1   0  11        3.50       -0.48     13.87 o 
   2   0  11      208.36      229.94     27.89 o 
   3   0  11      267.60      283.03     32.01 o 
  -3   1  11        2.45       -5.73     12.14 o 
  -2   1  11       35.41       33.78     24.64 o 
  -1   1  11        0.24        3.61      9.50 o 
   0   1  11      206.31      146.75     24.40 o 
   1   1  11      103.90      172.74     24.56 o 
   2   1  11      181.45      197.47     16.56 o 
   3   1  11       49.63       58.79     24.72 o 
   4   1  11        0.20      -12.76     25.51 o 
  -3   2  11        1.26       -0.51     12.01 o 
  -2   2  11       14.66        3.13     10.75 o 
  -1   2  11       33.38       20.44     18.86 o 
   0   2  11      165.93       95.88     23.30 o 
   1   2  11       66.41       61.49     21.08 o 
   2   2  11       71.63       80.66     14.19 o 
   3   2  11        3.05       27.73     24.25 o 
   4   2  11       23.08       35.66     27.42 o 
  -3   3  11        6.51        6.05     11.84 o 
  -2   3  11       40.96       11.53     12.12 o 
  -1   3  11      183.61      108.08     22.66 o 
   0   3  11        7.33       -8.87     17.75 o 
   1   3  11       38.36       22.19     19.81 o 
   2   3  11        8.57       21.36     13.19 o 
   3   3  11       73.18       51.19     24.40 o 
   4   3  11       27.97        8.08     26.15 o 
  -3   4  11        1.95       -5.70     11.75 o 
  -2   4  11        0.60       -1.58     19.81 o 
  -1   4  11        1.38        3.96     18.86 o 
   0   4  11       34.17       16.64     18.86 o 
   1   4  11       65.48       61.49     22.19 o 
   2   4  11      108.39      122.52     15.88 o 
   3   4  11       15.89       13.79     23.30 o 
   4   4  11        8.35      -12.20     24.40 o 
  -3   5  11        0.71      -10.46     20.92 o 
  -2   5  11        4.93       -9.35     19.02 o 
  -1   5  11       52.27       21.55     20.60 o 
   0   5  11      161.49      133.43     24.72 o 
   1   5  11        2.84       -4.69      9.37 o 
   2   5  11        1.07        6.02     20.60 o 
   3   5  11        8.09       26.46     23.14 o 
   4   5  11       15.08       22.66     26.31 o 
  -3   6  11       31.78       -1.27     22.34 o 
  -2   6  11       47.20       15.69     21.71 o 
  -1   6  11       44.70       22.50     21.55 o 
   0   6  11       26.63       26.31     20.60 o 
   1   6  11       71.67       63.79     15.85 o 
   2   6  11       17.84       18.14     11.15 o 
   3   6  11        6.90       -2.33      9.91 o 
   4   6  11       13.58        8.93     14.13 o 
  -3   7  11        0.63      -10.93     21.87 o 
  -2   7  11        1.78       -3.80     22.19 o 
  -1   7  11        0.03        1.90     22.50 o 
   0   7  11       36.97       36.77     21.71 o 
   1   7  11      241.77      223.22     14.54 o 
   2   7  11       48.28       50.73     12.48 o 
   3   7  11       26.14        2.37     10.83 o 
   4   7  11       12.42        3.33     17.59 o 
  -3   8  11        0.32        1.11     23.77 o 
  -2   8  11        4.03        7.29     22.34 o 
  -1   8  11        9.51      -10.70     21.39 o 
   0   8  11        3.71       -3.33     21.08 o 
   1   8  11        0.77        3.00      9.94 o 
   2   8  11        0.79       -5.54     11.08 o 
   3   8  11       13.43       12.52     16.01 o 
  -2   9  11        4.89      -11.65     23.30 o 
  -1   9  11        0.94       -2.69     21.39 o 
   0   9  11       41.96        7.92     21.24 o 
   1   9  11       30.60       30.31     11.63 o 
   2   9  11        6.58       -5.05     11.01 o 
   3   9  11        1.69       -7.45     14.90 o 
  -2  10  11        0.72       -2.38     23.93 o 
  -1  10  11        0.35       -9.03     22.66 o 
   0  10  11        0.68      -10.78     21.55 o 
   1  10  11        0.09       -5.17     10.34 o 
   2  10  11        4.96       -4.44     14.26 o 
   3  10  11        4.87       -0.63     16.48 o 
  -1  11  11        0.15      -11.25     22.50 o 
   0  11  11        5.03       -3.64     22.19 o 
   2  11  11       13.55        8.24     14.74 o 
  -1  12  11        0.47        2.22     23.93 o 
   2  12  11        2.25        2.38     16.32 o 
  -2  -4  12       39.82       40.89     18.07 o 
  -1  -4  12        0.52       -2.54     14.74 o 
   1  -4  12        4.64      -10.30     20.60 o 
   2  -4  12        9.92       -5.86     21.71 o 
  -2  -3  12       16.96       19.81     17.12 o 
  -1  -3  12       14.13       12.04     14.42 o 
   0  -3  12        5.97       15.11     13.39 o 
   1  -3  12      198.03      299.83     31.38 o 
   2  -3  12      210.61      273.68     31.69 o 
  -2  -2  12        6.99       26.31     16.80 o 
  -1  -2  12      151.59      219.17     17.93 o 
   0  -2  12       47.64       36.13     21.24 o 
   1  -2  12      122.02      138.51     16.45 o 
   2  -2  12       41.08       81.45     24.72 o 
  -3  -1  12        2.14       -7.92     15.85 o 
  -2  -1  12       29.19       28.37     16.64 o 
  -1  -1  12      137.96      207.30     17.31 o 
   0  -1  12        3.92        4.60     20.13 o 
   1  -1  12       13.36       -0.63     19.33 o 
   2  -1  12       16.25       10.30     22.34 o 
   3  -1  12      115.29      155.78     30.43 o 
  -3   0  12        0.75        1.11     17.75 o 
  -2   0  12       11.97       -5.21     12.92 o 
  -1   0  12        4.87        3.70     11.10 o 
   0   0  12      117.95       93.02     24.40 o 
   1   0  12       19.95        5.33     12.98 o 
   2   0  12      170.53      173.84     27.89 o 
   3   0  12       88.48       88.11     27.89 o 
  -3   1  12        2.74        6.01     14.47 o 
  -2   1  12        6.54        2.96     11.42 o 
  -1   1  12       31.15       35.81     21.55 o 
   0   1  12      173.71      107.44     25.51 o 
   1   1  12        6.83        3.01     19.65 o 
   2   1  12       49.85       49.09     18.94 o 
   3   1  12        7.85      -11.65     23.30 o 
  -3   2  12       10.99        4.08     13.57 o 
  -2   2  12       41.36       39.05     22.98 o 
  -1   2  12      110.01       58.32     23.93 o 
   0   2  12       40.64       17.91     21.87 o 
   1   2  12       36.50       55.47     22.66 o 
   2   2  12       11.67       -5.10     13.94 o 
   3   2  12        2.22       18.38     25.51 o 
  -3   3  12        0.20      -10.32     25.20 o 
  -2   3  12        4.57       -1.58     22.50 o 
  -1   3  12       20.27        8.40     20.28 o 
   0   3  12        1.30       16.32     21.39 o 
   1   3  12       66.36       53.25     23.93 o 
   2   3  12       84.63       86.90     16.14 o 
   3   3  12       48.34       48.49     27.73 o 
  -3   4  12        5.88       -6.33     12.67 o 
  -2   4  12        1.19      -10.46     20.92 o 
  -1   4  12       14.62       -9.90     19.81 o 
   0   4  12       60.15       48.49     22.98 o 
   1   4  12       51.86       21.39     23.30 o 
   2   4  12       88.82      109.76     16.71 o 
   3   4  12       43.67       50.71     27.10 o 
  -3   5  12       31.07       11.41     25.04 o 
  -2   5  12        4.27       -9.98     19.97 o 
  -1   5  12        9.79      -10.70     21.39 o 
   0   5  12      128.82       83.04     25.20 o 
   1   5  12       29.84       -0.48     23.77 o 
   2   5  12        5.92       -2.85     23.30 o 
   3   5  12       30.79        5.71     25.99 o 
  -3   6  12       11.78       12.99     25.04 o 
  -2   6  12        0.62        2.85     22.82 o 
  -1   6  12        9.76        8.56     23.93 o 
   0   6  12       19.00        9.83     22.66 o 
   1   6  12       25.59      -11.49     22.98 o 
   2   6  12       14.73        9.39     21.16 o 
   3   6  12       65.57       46.47     12.08 o 
  -2   7  12        2.09      -11.49     22.98 o 
  -1   7  12        0.37      -11.96     23.93 o 
   0   7  12        6.96       15.69     22.82 o 
   1   7  12      123.38       95.88     26.15 o 
   2   7  12       16.65       14.75     12.54 o 
   3   7  12       21.17        8.94     15.67 o 
  -2   8  12        4.32      -11.81     23.61 o 
  -1   8  12        3.05      -10.46     24.09 o 
   0   8  12        4.49      -11.01     22.03 o 
   1   8  12       16.14        2.54     22.66 o 
   2   8  12        1.90       -4.82     11.64 o 
   3   8  12        2.23       -5.61     11.22 o 
  -2   9  12        8.27        2.85     24.88 o 
  -1   9  12       32.76      -11.65     23.30 o 
   0   9  12       23.79      -11.89     23.77 o 
   1   9  12        8.85       17.91     23.45 o 
   2   9  12       14.33       -6.31     12.62 o 
   3   9  12        0.67       -4.44     15.69 o 
  -1  10  12        0.30        9.83     24.72 o 
   0  10  12       49.47        8.87     25.67 o 
   1  10  12        4.94       -4.44     22.66 o 
   2  10  12       10.73       17.12     16.48 o 
  -1  11  12        0.08      -12.28     24.56 o 
   0  11  12        6.59       28.68     26.31 o 
   2  11  12        1.46       -7.29     14.58 o 
  -1  -3  13        0.11       36.77     17.43 o 
   1  -3  13       63.57       69.25     25.36 o 
  -2  -2  13       19.66        5.71     17.59 o 
  -1  -2  13       19.96       -1.43     15.69 o 
   0  -2  13       30.68       27.43     14.15 o 
   1  -2  13       30.49       40.19     15.27 o 
   2  -2  13        0.15       -5.55     23.14 o 
  -2  -1  13        1.36        5.55     16.32 o 
  -1  -1  13        2.29       -6.26     12.51 o 
   0  -1  13       40.95       33.28     24.25 o 
   1  -1  13        0.51       -3.83     13.80 o 
   2  -1  13       28.34       -6.34     23.30 o 
  -2   0  13       42.09       24.97     14.42 o 
  -1   0  13        0.47       -0.32     22.34 o 
   0   0  13        0.50       -0.79     23.77 o 
   1   0  13       72.60       83.99     24.25 o 
   2   0  13       73.89      117.43     28.68 o 
  -2   1  13       53.97       46.02     25.67 o 
  -1   1  13       27.63       26.62     23.61 o 
   0   1  13       48.12       12.20     23.45 o 
   1   1  13      164.31      165.92     28.53 o 
   2   1  13       68.41       61.47     20.92 o 
  -2   2  13        0.74       -2.09     12.31 o 
  -1   2  13       16.87       -3.49     23.14 o 
   0   2  13       14.13       11.57     22.98 o 
   1   2  13        2.17      -11.25     22.82 o 
   2   2  13       31.29       23.04     15.51 o 
   3   2  13       57.92       40.57     29.00 o 
  -2   3  13        4.98      -12.28     24.56 o 
  -1   3  13        0.13        5.39     22.34 o 
   0   3  13        1.32      -11.25     22.50 o 
   1   3  13       27.73       -2.69     23.77 o 
   2   3  13       29.49       29.14     15.94 o 
   3   3  13       58.69       85.42     30.74 o 
  -2   4  13        1.51        1.58     24.40 o 
  -1   4  13       14.09      -10.14     22.34 o 
   0   4  13       54.84        2.54     23.30 o 
   1   4  13       45.01       26.62     26.15 o 
   2   4  13       18.06       10.34     15.91 o 
   3   4  13        0.86      -13.39     26.78 o 
  -2   5  13       16.21       -7.45     25.04 o 
  -1   5  13       26.48        3.49     24.56 o 
   0   5  13        3.57        2.54     24.40 o 
   1   5  13        5.82      -12.99     25.99 o 
   2   5  13        8.51        8.24     15.51 o 
   3   5  13        2.95      -13.47     26.94 o 
  -2   6  13        3.41        9.83     23.77 o 
  -1   6  13        9.25      -11.96     23.93 o 
   0   6  13       23.93      -12.04     24.09 o 
   1   6  13       10.88        0.48     25.67 o 
   2   6  13        9.98        3.20     12.43 o 
   3   6  13        0.50       -8.12     16.23 o 
  -2   7  13        0.03       17.75     25.67 o 
  -1   7  13        5.94      -12.60     25.20 o 
   0   7  13        1.20        8.40     24.88 o 
   1   7  13        0.46      -12.04     24.09 o 
   2   7  13       17.35       15.31     19.33 o 
  -2   8  13        5.04       -4.91     28.37 o 
  -1   8  13       19.61      -13.31     26.62 o 
   0   8  13       57.75       16.64     26.46 o 
   1   8  13       10.66       28.84     27.26 o 
   2   8  13        0.01       -6.29     12.59 o 
  -1   9  13       10.79       -1.27     26.78 o 
   0   9  13       20.05       25.83     27.57 o 
   1   9  13        7.64       34.23     26.15 o 
   2   9  13        2.59       -6.60     13.21 o 
   0  10  13        7.04      -13.55     27.10 o 
   1  10  13        3.45        4.75     24.88 o 
  -1  -1  14        1.25        0.95     24.56 o 
   0  -1  14        0.80      -11.73     23.45 o 
   1  -1  14       53.14       64.06     18.38 o 
  -1   0  14       21.49        8.40     24.56 o 
   0   0  14       23.27      -11.25     25.51 o 
   1   0  14       41.84       58.20     17.00 o 
  -1   1  14       20.66       45.80     26.94 o 
   0   1  14       17.55       -0.32     25.20 o 
   1   1  14        4.56       18.37     15.58 o 
   2   1  14        0.01       -8.09     16.18 o 
  -1   2  14        2.00       -5.86     25.04 o 
   0   2  14        4.97      -12.44     24.88 o 
   1   2  14       16.18      -12.52     25.04 o 
   2   2  14       15.32       -8.19     16.37 o 
  -2   3  14        3.53      -13.39     26.78 o 
  -1   3  14       17.38      -10.14     23.61 o 
   0   3  14        0.61       -7.77     24.09 o 
   1   3  14       18.90       15.21     27.10 o 
   2   3  14        8.57       18.75     16.60 o 
  -2   4  14        2.75       -0.32     27.89 o 
  -1   4  14       39.29       -6.66     24.56 o 
   0   4  14       18.71       10.46     26.15 o 
   1   4  14       47.80       -4.12     26.94 o 
   2   4  14        0.59       -8.18     16.36 o 
  -1   5  14        7.56      -12.68     25.36 o 
   0   5  14        4.51       -8.40     25.04 o 
   1   5  14        0.89        9.19     28.21 o 
   2   5  14        9.56        0.72     16.97 o 
  -1   6  14        1.72      -12.60     25.20 o 
   0   6  14        3.49      -12.99     25.99 o 
   1   6  14       13.40       49.44     29.95 o 
   2   6  14       49.92        6.34     29.48 o 
  -1   7  14        1.08      -13.79     27.57 o 
   0   7  14       21.93      -12.68     25.36 o 
   1   7  14       10.63      -11.41     27.73 o 
   2   7  14        1.53      -15.77     31.54 o 
   0   8  14       12.85      -13.55     27.10 o 
   1   8  14        0.02      -13.95     27.89 o 
   0   9  14        0.21       40.09     30.59 o 
   0   3  15       32.56       30.90     28.05 o 
   0   4  15        6.27       -7.92     28.37 o 
   1   4  15        0.59       -5.39     31.38 o 
   0   5  15        1.27       -7.29     27.73 o 
                                                 
